# Supplementary material for: Genetic variation in storage protein and starch biosynthesis genes reveals key associations with seed composition in pea (Pisum sativum)
Source: Front Plant Sci. 2025 Dec 5;16:1679498. doi: 10.3389/fpls.2025.1679498 (PMC12716155; doi:10.3389/fpls.2025.1679498)
Supplement: Supplementary file 1 [file Table1.xlsx]

## Sheet: Latest_accessionNames_type_cont
Supplementary table 1. List of accessions, their origin, first principal components derived from SNP markers, seed morphology and protein and starch content analysis.
Accession ID	Accession name	Origin	Type	PC1	PC2	Protein content	Starch content	Seed color	Seed shape	Seed wrinkling	Patterened or uniform seed color	Average seed size
PS001	IG 51040	UKR	CV	3.58838	-7.59808	30.4688	43.1329	Green	Ellipsoid	Absent	Uniform	7.538
PS002	Rannij Zelenyj 33	UKR	CV	-0.938892	-8.62355	27.9062	44.3597	Green	Ellipsoid	Absent	Uniform	6.004
PS003	Esmeralda	NLD	CV	5.80195	-0.158964	29.0312	32.9156	Green	Cylindrical	Present	Uniform	6.45
PS004	Half pint	GBR	CV	9.42734	-1.79742	29.9688	29.537	Creamy yellow	Ellipsoid	Absent	Uniform	6.738
PS005	Kaleva	FIN	CV	-10.5453	7.6959	31.375	38.918	Green	Ellipsoid	Absent	Uniform	6.394
PS006	Onyx	NLD	CV	-1.99494	-7.08372	26.7188	43.319	Green	Ellipsoid	Absent	Uniform	6.234
PS007	Mammoth podded extra early	DEU	CV	8.58753	7.01892	26.0312	44.9864	Brown	Irregular	Present	Pattterned	8.926
PS008	Chatenay	FRA	CV	6.73096	-4.41256	23.3125	41.2688	Green	Irregular	Present	Uniform	8.594
PS010	Hoh. R. Schwedische futtererbse	SWE	CV	-5.74927	0.998887	25.6875	44.0055	Brown	Cylindrical	Absent	Uniform	6.99
PS011	Ilo	FIN	CV	-8.83988	0.651483	27.8542	42.2605	Creamy yellow	Ellipsoid	Absent	Uniform	6.384
PS012	Svalöfs hero	SWE	CV	-4.2505	2.58673	25.7222	43.3669	Brown	Cylindrical	Absent	Pattterned	7.192
PS013	Stepnaja	SUN	CV	-0.708493	-8.93474	24.6562	45.0153	Green	Ellipsoid	Absent	Uniform	6.364
PS014	Early blue	CAN	CV	5.54373	-8.66666	25.7812	42.4187	Green	Ellipsoid	Absent	Uniform	6.312
PS015	Premium	BEL	CV	7.34908	-6.44591	31.5312	27.8266	Green	Rhomboid	Present	Uniform	9.094
PS016	Onward	USA	CV	11.0922	1.49807	30.5417	27.0762	Green	Irregular	Present	Uniform	9.3
PS017	Tiny	CAN	CV	4.54413	5.71569	37.6875	23.7727	Yellow green	Rhomboid	Present	Uniform	6.148
PS018	Laxton's progress	GBR	CV	4.31148	-3.96702	31.6875	27.4452	Yellow green	Irregular	Present	Uniform	9.218
PS019	Zenit	DEU	CV	9.95494	-3.84913	29.9062	28.6073	Light green	Rhomboid	Present	Uniform	7.42
PS020	Bonfire	EUR	CV	7.05747	-7.29091	23.6042	34.3846	Yellow green	Cylindrical	Present	NA	7.686
PS021	Antti	FIN	CV	-3.93533	0.9003	23.8125	45.0947	Light green	Ellipsoid	Absent	Uniform	7.366
PS022	Grande	SWE	CV	-7.64985	-4.92094	28.1875	43.9879	Creamy yellow	Ellipsoid	Absent	Uniform	7.186
PS023	Highlight	CAN	CV	-6.82912	-0.976949	24.375	43.8985	Creamy yellow	Ellipsoid	Absent	Uniform	6.47
PS024	Karita	SWE	CV	-6.74384	-7.98978	22.75	44.1783	Yellow green	Ellipsoid	Absent	Uniform	7.41
PS025	Majoret	SWE	CV	1.14945	-4.94159	23.5625	44.7316	Light green	Ellipsoid	Absent	Uniform	7.166
PS026	Rokka	SWE	CV	-7.36071	-5.03584	23.9688	43.6283	Green	Ellipsoid	Absent	Uniform	8.044
PS027	Senator	GBR	CV	6.68866	0.980255	32.1875	28.5575	Light green	Cylindrical	Present	Uniform	7.476
PS029	Torsdags III / 08-1948	SWE	CV	-8.91743	0.836346	25.6875	45.1544	Creamy yellow	Ellipsoid	Absent	Uniform	6.412
PS030	Trapeze	USA	CV	-4.85814	-1.53696	24.1042	43.0286	Creamy yellow	Ellipsoid	Absent	Uniform	7.51
PS031	Vreta	SWE	CV	-3.82465	0.586003	24.9375	47.0297	Creamy yellow	Ellipsoid	Absent	Uniform	7.304
PS032	SW Benefit	SWE	CV	0.0312663	-2.45938	22	47.3183	Creamy yellow	Cylindrical	Absent	Uniform	7.356
PS033	SW Celine	SWE	CV	-5.19017	-6.99533	25.6875	44.5668	Creamy yellow	Ellipsoid	Absent	Uniform	7.606
PS034	SW Clara	SWE	CV	-8.29122	-9.25112	22.2292	45.5754	Creamy yellow	Ellipsoid	Absent	Uniform	6.846
PS035	SW Express	SWE	CV	-8.46513	-4.91057	21.8958	47.3448	Creamy yellow	Ellipsoid	Absent	Uniform	7.908
PS036	SW Prize	SWE	CV	-5.55501	-6.15056	26.2188	42.9803	Creamy yellow	Ellipsoid	Absent	Uniform	7.516
PS037	Carouby	FRA	CV	10.0498	5.43706	21.2413	42.3768	Brown	Irregular	Present	Pattterned	8.382
PS038	Royal snow	SWE	CV	3.23008	-0.233226	27.9583	29.1599	Brown	Irregular	Present	Uniform	9.804
PS039	Chelsea	UNK	CV	0.8131	-8.63805	22.1871	40.5832	Green	Ellipsoid	Absent	Uniform	7.37
PS040	Rouge c15	UNK	BL	4.11214	-6.60536	23.543	28.7289	Yellow green	Cylindrical	Present	Uniform	7.808
PS041	Urogaini vi	UNK	CV	-1.83104	-1.77972	27.2708	44.3962	Creamy yellow	Ellipsoid	Absent	Uniform	6.008
PS042	Ville	FIN	CV	-2.9493	-5.99914	28.4167	42.1	Green	Ellipsoid	Absent	Uniform	7.636
PS043	Lysima	DNK	CV	-5.94626	1.57631	19.4664	44.7326	Brown	Ellipsoid	Absent	Pattterned	7.19
PS044	Ageotropum	SWE	BL	-0.558436	5.77571	20.7917	46.6897	Creamy yellow	Ellipsoid	Absent	Uniform	6.09
PS045	Chlorotica-83	BGR	BL	-7.58636	-5.54228	24.3363	39.7373	Green	Ellipsoid	Absent	Uniform	7.23
PS046	Chlorotica-99	BGR	BL	-2.37605	-3.72252	20.7786	44.9268	Creamy yellow	Ellipsoid	Absent	Uniform	6.088
PS047	Chlorotica-12	BGR	BL	-3.99056	-4.14217	21.1523	42.5365	Yellow green	Ellipsoid	Absent	Uniform	7.404
PS048	Gigas-17	BGR	BL	-2.76067	-3.72859	21.346	41.4823	Light green	Ellipsoid	Absent	Uniform	8.574
PS049	Reduced in wax	BGR	BL	-0.934504	-1.02341	20.33	42.2025	Creamy yellow	Ellipsoid	Absent	Uniform	6.726
PS050	Dwarf grey sugar	ARG	CV	-0.338318	3.33838	21.0821	41.8684	Army green	Ellipsoid	Absent	Pattterned	7.454
PS051	WBH 1377	UNK	BL	9.38814	3.6799	21.5091	39.211	Brown	Ellipsoid	Absent	Pattterned	7.256
PS052	WBH 3044	USA	BL	6.53648	-8.83996	22.5574	29.3503	Green	Cylindrical	Present	Uniform	9.184
PS053	WBH 3050	USA	BL	4.49541	5.12928	27.7917	37.548	Orange brown	Rhomboid	Absent	Pattterned	9.684
PS054	WBH 3059	USA	BL	6.05649	-0.624304	21.2182	34.3829	Green	Ellipsoid	Present	Uniform	6.252
PS055	WBH 3077	UNK	BL	-0.929785	9.69798	24.0731	40.7808	Green	Cylindrical	Absent	Pattterned	5.776
PS056	WBH 3079	AUS	BL	-4.36254	3.47956	26.9167	41.8627	Creamy yellow	Ellipsoid	Absent	Uniform	6.602
PS057	WBH 3594	SWE	BL	4.55427	-1.58752	25.9207	24.6229	Creamy yellow	Irregular	Present	Uniform	8.274
PS058	WBH 3744	SUN	BL	4.46083	2.9995	21.0625	45.8109	Creamy yellow	Ellipsoid	Absent	Uniform	5.174
PS059	Desynaptic-05	DEU	BL	1.22656	-1.61592	32.3333	40.9175	Yellow green	Rhomboid	Present	Uniform	9.292
PS060	Fasciata-60	SUN	BL	-9.08694	2.69135	28.9062	41.5083	Creamy yellow	Ellipsoid	Absent	Uniform	7.666
PS061	Vix-cerata-94	IND	BL	10.2643	2.52754	30.1875	25.6273	Light green	Cylindrical	Present	Uniform	8.506
PS062	CGN10205	UNK	BL	-2.52653	4.90194	25.6562	41.0895	Brown	Ellipsoid	Absent	Pattterned	5.286
PS064	IG 50560	ALB	GBA	1.32597	0.894446	26.0625	42.3225	Army green	Cylindrical	Absent	Pattterned	6.256
PS065	IG 50599	MNG	GBA	-5.28118	3.88495	25.8958	43.8556	Army green	Ellipsoid	Absent	Uniform	5.606
PS066	IG 51720	JPN	GBA	-3.96953	0.41039	23.375	45.6218	Light green	Cylindrical	Absent	Uniform	6.93
PS067	IG 51800	MEX	GBA	-3.98737	0.42302	27.75	45.4473	Creamy yellow	Ellipsoid	Absent	Uniform	6.568
PS068	IG 52107	FIN	GBA	-10.5373	7.70869	27.2188	40.6354	Green	Ellipsoid	Absent	Uniform	6.582
PS070	IG 52520	TUR	GBA	-4.51214	4.00436	23.0208	42.1517	Brown	Ellipsoid	Absent	Pattterned	4.264
PS071	IG 52599	TJK	GBA	1.17483	6.86928	19.9375	43.9572	Brown	Cylindrical	Absent	Pattterned	5.104
PS072	IG 114859	NPL	GBA	-3.33324	-3.02836	24.9062	42.8237	Light green	Ellipsoid	Absent	Uniform	6.566
PS074	IG 124669	CHN	GBA	0.612304	1.95882	24.125	44.7758	Army green	Cylindrical	Absent	Uniform	7.692
PS075	IG 51735	RUS	GBA	1.13273	-3.66236	25.125	41.8783	Light green	Ellipsoid	Absent	Uniform	6.704
PS076	IG 125381	GBR	GBA	2.45247	1.54557	28.6062	41.0392	Yellow green	Ellipsoid	Absent	Uniform	6.33
PS077	IG 125413	RUS	GBA	-6.51717	3.07226	25.25	42.5842	Creamy yellow	Ellipsoid	Absent	Uniform	6.292
PS079	Höstärt	AUT	LR	-2.17251	8.77449	23.1875	45.8469	Brown	Ellipsoid	Absent	Pattterned	6.048
PS080	Stor gråärt	SWE	LR	4.63761	8.90549	25.6667	43.229	Brown	Rhomboid	Present	Pattterned	10.076
PS081	Rättviksärt	SWE	LR	-5.1112	5.27911	26.9062	41.3136	Brown	Ellipsoid	Absent	Pattterned	6.208
PS082	Pis 2622	SVK	GBA	-4.38939	1.65426	29.3438	40.225	Brown	Ellipsoid	Absent	Pattterned	5.46
PS083	Örshult	SWE	LR	1.79692	-1.08173	24.6806	31.7302	Yellow green	Rhomboid	Present	Uniform	8.356
PS084	Jämtländsk gråärt	SWE	LR	-3.64406	4.01165	27.2708	37.9703	Brown	Cylindrical	Absent	Pattterned	4.766
PS085	Jærert	NOR	LR	-7.92109	4.46699	25.8333	42.4324	Green	Ellipsoid	Absent	Uniform	5.406
PS087	Svartbjörsbyn	SWE	LR	3.98599	-6.45105	22.0938	45.3487	Creamy yellow	Ellipsoid	Absent	Uniform	6.604
PS088	Vallagården	SWE	LR	1.63321	1.81564	24.0312	33.7711	Yellow green	Cylindrical	Present	Uniform	9.752
PS089	Norrhult	SWE	LR	5.12527	9.57733	27.0625	30.6066	Creamy yellow	Cylindrical	Present	Uniform	9.47
PS090	Edsås	SWE	LR	10.6798	-3.88936	27.2188	32.0854	Green	Cylindrical	Present	Uniform	8.378
PS091	Enviken	SWE	LR	2.95289	-4.90895	25.3125	32.7082	Yellow green	Cylindrical	Present	Uniform	8.806
PS092	Väse	SWE	LR	0.587843	4.10276	22.8125	44.9539	Army green	Cylindrical	Absent	Uniform	9.032
PS093	Kärrboda	SWE	LR	1.51467	3.36407	27.0938	40.3514	Orange brown	Rhomboid	Absent	Pattterned	9.878
PS094	Martha	SWE	LR	7.9057	8.05646	23.0938	45.6804	Creamy yellow	Ellipsoid	Present	Uniform	8.176
PS096	Raber	SWE	LR	-1.23977	4.44672	24.8403	42.1757	Orange brown	Rhomboid	Present	Pattterned	9.904
PS097	Bjurholms gråärt	SWE	LR	-2.70591	5.60684	29.4375	41.6019	Dark green	Cylindrical	Absent	Pattterned	5.366
PS098	Karls høje ært	DNK	LR	4.26388	-5.87562	26.9688	31.7341	Light green	Irregular	Present	Uniform	9.83
PS099	Julita	SWE	LR	1.54433	2.18337	26.125	34.3481	Green	Rhomboid	Present	Uniform	10.348
PS100	WBH 2149	IRAN	GBA	0.0568304	6.2698	27.6562	41.7747	Orange brown	Cylindrical	Absent	Pattterned	6.084
PS101	Gästrikland	SWE	LR	10.157	5.42328	21.875	45.2025	Army green	Rhomboid	Present	Pattterned	9.396
PS103	ILRI5047	GRE	GBA	-5.48663	3.96259	25.4688	43.1095	Dark green	Cylindrical	Absent	Pattterned	5.87
PS104	ILRI5076	SUD	GBA	1.95462	7.97562	20.1458	44.3456	Army green	Cylindrical	Absent	Uniform	5.238
PS105	ILRI5120	AFG	GBA	5.09266	-0.374097	26.9375	43.3274	Army green	Ellipsoid	Absent	Pattterned	6.118
