# Supplementary material for: Genetic variation in storage protein and starch biosynthesis genes reveals key associations with seed composition in pea (Pisum sativum)
Source: Front Plant Sci. 2025 Dec 5;16:1679498. doi: 10.3389/fpls.2025.1679498 (PMC12716155; doi:10.3389/fpls.2025.1679498)
Supplement: Supplementary file 2 [file Table2.xlsx]

## Sheet: Supplementary table 2
Supplementary Table 2. List of the 64 genomic regions targeted for sequencing. Target genome location is based on Pisum sativum reference genome CAAS_Psat_ZW6_1.0 (GCF_024323335.1). Genes split into multiple segments due to size are indicated with an underscore and a capital letter suffix (e.g., ISA1_A, ISA1_B, ISA1_C), tageting primarily coding sequences (CDS).
Gene ID	Gene name	Type	Chromosome	Target genome location	Total target (nt)
LOC127122109	albumin-1 A	Storage protein	1	NC_066579.1 (132634325..132635680)	1355
LOC127122057	albumin-1 A-like	Storage protein	1	NC_066579.1 (132357099..132358493, complement)	1394
LOC127128962	albumin-1-like_1	Storage protein	3	NC_066581.1 (103960386..103961500, complement)	1115
LOC127098307	albumin-1-like_2	Storage protein	6	NC_066584.1 (478824725..478825685, complement)	961
LOC127122064	albumin-1 C	Storage protein	1	NC_066579.1 (132596268..132597600, complement)	1332
LOC127122104	albumin-1 D	Storage protein	1	NC_066579.1 (132612293..132613642)	1349
LOC127122071	albumin-1 D-like	Storage protein	1	NC_066579.1 (132549353..132550701, complement)	1348
LOC127122079	albumin-1 E	Storage protein	1	NC_066579.1 (132605709..132607062, complement)	1353
LOC127128401	albumin-2	Storage protein	1	NC_066579.1 (218800626..218803759, complement)	3133
LOC127128402	albumin-2-like_1	Storage protein	1	NC_066579.1 (218909542..218912658)	3116
LOC127103142	albumin-2-like_2	Storage protein	1	NC_066579.1 (274210818..274211704, complemen	887
LOC127130518	albumin-2-like_3	Storage protein	1	NC_066579.1 (281248778..281250168, complement)	1391
LOC127117845	albumin-2-like_4	Storage protein	2	NC_066580.1 (29135628..29136806)	1179
LOC127083738	albumin-2-like_5	Storage protein	5	NC_066583.1 (261893272..261894415, complement)	1144
LOC127126047	conglutin alpha 2-like	Storage protein	3	NC_066581.1 (169384477..169386733)	2257
LOC127126042	legumin A2-like	Storage protein	3	NC_066581.1 (168955320..168958036, complement)	2716
LOC127126044	legumin A-like_1	Storage protein	3	NC_066581.1 (169000396..169003171)	2775
LOC127126045	legumin A-like_2	Storage protein	3	NC_066581.1 (169147519..169149308, complement)	1789
LOC127126046	legumin A-like_3	Storage protein	3	NC_066581.1 (169347979..169349771)	1792
LOC127096906	legumin B	Storage protein	6	NC_066584.1 (309430036..309432620)	2585
LOC127095259	legumin B-like	Storage protein	6	NC_066584.1 (85536363..85538775)	2413
LOC127091599	legumin J_1	Storage protein	6	NC_066584.1 (68753360..68757764)	4404
LOC127091603	legumin J_2	Storage protein	6	NC_066584.1 (68993346..68997761, complement)	4415
LOC127091600	legumin J-like	Storage protein	6	NC_066584.1 (68751404..68752487)	1083
LOC127094061	legumin K	Storage protein	6	NC_066584.1 (69004742..69006296, complement)	1554
LOC127083943	provicilin	Storage protein	5	NC_066583.1 (53330745..53333421, complement)	2677
LOC127127012	provicilin-like_1	Storage protein	3	NC_066581.1 (278437646..278448920)	11275
LOC127127014	provicilin-like_2	Storage protein	3	NC_066581.1 (278501285..278504471)	3186
LOC127083942	provicilin-like_3	Storage protein	5	NC_066583.1 (53190865..53193613, complement)	2749
LOC127083945	provicilin-like_4	Storage protein	5	NC_066583.1 (53276287..53280867, complement)	4580
LOC127083944	provicilin-like_5	Storage protein	5	NC_066583.1 (53407872..53412494, complement)	4622
LOC127085423	Vicilin chain C	Storage protein	5	NC_066583.1 (459511809..459514582)	2774
LOC127085741	vicilin like_1	Storage protein	5	NC_066583.1 (499470377..499473015, complement)	2639
LOC127085427	vicilin-like_2	Storage protein	5	NC_066583.1 (459646141..459650801, complement)	4660
LOC127085812	vicilin-like_3	Storage protein	5	NC_066583.1 (504885339..504890005, complement)	4666
LOC127091958	convicilin_1	Storage protein	6	NC_066584.1 (448208278..448211041)	2764
LOC127091959	convicilin_2	Storage protein	6	NC_066584.1 (448252371..448255004, complement)	2634
LOC127138391	AGPase_L2	Starch enzyme	4	NC_066582.1 (13420305..13424446)	2115
LOC127083343	AGPase_S1	Starch enzyme	5	NC_066583.1 (238403569..238406615, complement)	3047
LOC127117527	AGPase_S2	Starch enzyme	2	NC_066580.1 (5062659..5065918, complement)	3260
LOC127098678	GBSSIa	Starch enzyme	6	NC_066584.1 (60093874..60097939)	4066
LOC127076145	GBSSIb	Starch enzyme	4	NC_066582.1 (466612069..466616352, complement)	4284
LOC127108448	ISA1_A	Starch enzyme	7	NC_066585.1 (35212864..35215693)	2830
LOC127108448	ISA1_B	Starch enzyme	7	NC_066585.1 (35221156..35222758)	1603
LOC127108448	ISA1_C	Starch enzyme	7	NC_066585.1 (35229610..35233070)	3461
LOC127126176	ISA2	Starch enzyme	3	NC_066581.1 (188810590..188813902)	3313
LOC127088349	ISA3_A	Starch enzyme	5	NC_066583.1 (132304950..132307567, complement)	2618
LOC127088349	ISA3_B	Starch enzyme	5	NC_066583.1 (132311269..132321720, complement)	10451
LOC127128448	PGDH	Starch enzyme	3	NC_066581.1 (508133818..508136985, complement)	3168
LOC127097511	PGMP	Starch enzyme	6	NC_066584.1 (439302845..439308231)	5387
LOC127085359	rb	Starch enzyme	5	NC_066583.1 (11190573..11194411)	3839
LOC127125675	SBEI_A	Starch enzyme	3	NC_066581.1 (108731732..108733964)	2233
LOC127125675	SBEI_B	Starch enzyme	3	NC_066581.1 (108735742..108736785)	1044
LOC127125675	SBEI_C	Starch enzyme	3	NC_066581.1 (108747621..108751243)	3623
LOC127125675	SBEI_D	Starch enzyme	3	NC_066581.1 (108762629..108771221)	8593
LOC127085478	SBEII	Starch enzyme	5	NC_066583.1 (23959870..23966417)	6548
LOC127081869	SSI	Starch enzyme	5	NC_066583.1 (181735923..181741804, complement)	5882
LOC127122163	SSII	Starch enzyme	1	NC_066579.1 (133148145..133152711, complement)	4467
LOC127077980	SSIII	Starch enzyme	1	NC_066579.1 (418336537..418350206, complement)	4311
LOC127138723	SuSy1	Starch enzyme	4	NC_066582.1 (40647764..40652624, complement)	4861
LOC127132648	SuSy2	Starch enzyme	3	NC_066581.1 (73576566..73583047)	6482
LOC127136197	SuSy3	Starch enzyme	1	NC_066579.1 (353794140..353800716, complement)	6577
LOC127092862	α amylase	Starch enzyme	6	NC_066584.1 (10473323..10475492, complement)	2170
LOC127132938	β amylase	Starch enzyme	1	NC_066579.1 (314073412..314078079)	4668
					212967
