# Supplementary material for: Genetic variation in storage protein and starch biosynthesis genes reveals key associations with seed composition in pea (Pisum sativum)
Source: Front Plant Sci. 2025 Dec 5;16:1679498. doi: 10.3389/fpls.2025.1679498 (PMC12716155; doi:10.3389/fpls.2025.1679498)
Supplement: Supplementary file 3 [file Table3.xlsx]

## Sheet: cleaned_file-gene_annotations
Supplementary Table 3. List gene names, physical positions, chromosomes and gene effect annotations of identified SNP markers.
SNPs position	Chromosome	Gene effects	Gene name	Gene region	Gene variant
132357100	1	MODIFIER	albumin_1 _A_like	non-coding	Protein
132357107	1	MODIFIER	albumin_1 _A_like	non-coding	Protein
132357155	1	MODIFIER	albumin_1 _A_like	non-coding	Protein
132357260	1	MODIFIER	albumin_1 _A_like	coding	Protein
132357300	1	MODIFIER	albumin_1 _A_like	coding	Protein
132357457	1	MODERATE	albumin_1 _A_like	coding	Protein
132357531	1	MODERATE	albumin_1 _A_like	coding	Protein
132357619	1	MODERATE	albumin_1 _A_like	coding	Protein
132357662	1	LOW	albumin_1 _A_like	coding	Protein
132357670	1	MODERATE	albumin_1 _A_like	coding	Protein
132357722	1	LOW	albumin_1 _A_like	coding	Protein
132357798	1	MODIFIER	albumin_1 _A_like	non-coding	Protein
132357822	1	MODIFIER	albumin_1 _A_like	non-coding	Protein
132357827	1	LOW	albumin_1 _A_like	non-coding	Protein
132357832	1	MODERATE	albumin_1 _A_like	coding	Protein
132357847	1	LOW	albumin_1 _A_like	coding	Protein
132357865	1	LOW	albumin_1 _A_like	coding	Protein
132357871	1	LOW	albumin_1 _A_like	coding	Protein
132357888	1	MODIFIER	albumin_1 _A_like	coding	Protein
132357894	1	MODIFIER	albumin_1 _A_like	coding	Protein
132357902	1	MODIFIER	albumin_1 _A_like	coding	Protein
132357919	1	MODIFIER	albumin_1 _A_like	coding	Protein
132357927	1	MODIFIER	albumin_1 _A_like	coding	Protein
132357943	1	MODIFIER	albumin_1 _A_like	coding	Protein
132357954	1	MODIFIER	albumin_1 _A_like	coding	Protein
132357975	1	LOW	albumin_1 _A_like	coding	Protein
132357976	1	MODIFIER	albumin_1 _A_like	coding	Protein
132357985	1	LOW	albumin_1 _A_like	coding	Protein
132357991	1	LOW	albumin_1 _A_like	coding	Protein
132357995	1	MODIFIER	albumin_1 _A_like	non-coding	Protein
132358008	1	MODIFIER	albumin_1 _A_like	non-coding	Protein
132358011	1	MODIFIER	albumin_1 _A_like	non-coding	Protein
132358026	1	MODIFIER	albumin_1 _A_like	non-coding	Protein
132358044	1	MODIFIER	albumin_1 _A_like	non-coding	Protein
132358051	1	MODIFIER	albumin_1 _A_like	non-coding	Protein
132358131	1	MODIFIER	albumin_1 _A_like	non-coding	Protein
132358204	1	MODIFIER	albumin_1 _A_like	non-coding	Protein
132358221	1	MODIFIER	albumin_1 _A_like	non-coding	Protein
132358239	1	MODIFIER	albumin_1 _A_like	non-coding	Protein
132358273	1	MODIFIER	albumin_1 _A_like	non-coding	Protein
132358287	1	MODIFIER	albumin_1 _A_like	non-coding	Protein
132358291	1	MODIFIER	albumin_1 _A_like	non-coding	Protein
132358401	1	MODIFIER	albumin_1 _A_like	non-coding	Protein
132358435	1	MODIFIER	albumin_1 _A_like	non-coding	Protein
132358492	1	MODIFIER	albumin_1 _A_like	non-coding	Protein
132358493	1	MODIFIER	albumin_1 _A_like	non-coding	Protein
132549384	1	MODIFIER	albumin-1_D-like	non-coding	Protein
132549468	1	MODIFIER	albumin-1_D-like	coding	Protein
132549501	1	MODIFIER	albumin-1_D-like	coding	Protein
132549502	1	MODIFIER	albumin-1_D-like	coding	Protein
132549508	1	MODIFIER	albumin-1_D-like	coding	Protein
132549596	1	MODIFIER	albumin-1_D-like	coding	Protein
132549671	1	MODERATE	albumin-1_D-like	coding	Protein
132549680	1	MODERATE	albumin-1_D-like	coding	Protein
132549744	1	MODERATE	albumin-1_D-like	coding	Protein
132549747	1	LOW	albumin-1_D-like	coding	Protein
132549940	1	MODERATE	albumin-1_D-like	coding	Protein
132549942	1	LOW	albumin-1_D-like	coding	Protein
132549944	1	MODERATE	albumin-1_D-like	coding	Protein
132550012	1	MODIFIER	albumin-1_D-like	non-coding	Protein
132550076	1	LOW	albumin-1_D-like	coding	Protein
132550108	1	MODIFIER	albumin-1_D-like	coding	Protein
132550124	1	MODIFIER	albumin-1_D-like	coding	Protein
132550200	1	MODIFIER	albumin-1_D-like	coding	Protein
132550209	1	MODIFIER	albumin-1_D-like	non-coding	Protein
132550229	1	MODIFIER	albumin-1_D-like	non-coding	Protein
132550242	1	MODIFIER	albumin-1_D-like	non-coding	Protein
132550246	1	MODIFIER	albumin-1_D-like	non-coding	Protein
132550249	1	MODIFIER	albumin-1_D-like	non-coding	Protein
132550268	1	MODIFIER	albumin-1_D-like	non-coding	Protein
132550273	1	MODIFIER	albumin-1_D-like	non-coding	Protein
132550309	1	MODIFIER	albumin-1_D-like	non-coding	Protein
132550320	1	MODIFIER	albumin-1_D-like	non-coding	Protein
132550332	1	MODIFIER	albumin-1_D-like	non-coding	Protein
132550383	1	MODIFIER	albumin-1_D-like	non-coding	Protein
132550430	1	MODIFIER	albumin-1_D-like	non-coding	Protein
132550494	1	MODIFIER	albumin-1_D-like	non-coding	Protein
132550557	1	MODIFIER	albumin-1_D-like	non-coding	Protein
132550588	1	MODIFIER	albumin-1_D-like	non-coding	Protein
132550598	1	MODIFIER	albumin-1_D-like	non-coding	Protein
132550683	1	MODIFIER	albumin-1_D-like	non-coding	Protein
132550694	1	MODIFIER	albumin-1_D-like	non-coding	Protein
132550695	1	MODIFIER	albumin-1_D-like	non-coding	Protein
132596405	1	MODIFIER	albumin-1_C	coding	Protein
132596441	1	MODIFIER	albumin-1_C	coding	Protein
132596465	1	MODIFIER	albumin-1_C	coding	Protein
132596483	1	MODIFIER	albumin-1_C	coding	Protein
132596492	1	MODIFIER	albumin-1_C	coding	Protein
132596497	1	MODIFIER	albumin-1_C	coding	Protein
132596511	1	LOW	albumin-1_C	coding	Protein
132596558	1	MODERATE	albumin-1_C	coding	Protein
132596567	1	MODERATE	albumin-1_C	coding	Protein
132596631	1	MODERATE	albumin-1_C	coding	Protein
132596632	1	MODERATE	albumin-1_C	coding	Protein
132596634	1	LOW	albumin-1_C	coding	Protein
132596727	1	MODERATE	albumin-1_C	coding	Protein
132596746	1	MODERATE	albumin-1_C	coding	Protein
132596818	1	MODERATE	albumin-1_C	coding	Protein
132596819	1	MODERATE	albumin-1_C	coding	Protein
132597003	1	MODIFIER	albumin-1_C	coding	Protein
132597011	1	MODIFIER	albumin-1_C	coding	Protein
132597087	1	MODIFIER	albumin-1_C	coding	Protein
132597096	1	LOW	albumin-1_C	coding	Protein
132597116	1	MODIFIER	albumin-1_C	non-coding	Protein
132597129	1	MODIFIER	albumin-1_C	non-coding	Protein
132597133	1	MODIFIER	albumin-1_C	non-coding	Protein
132597136	1	MODIFIER	albumin-1_C	non-coding	Protein
132597155	1	MODIFIER	albumin-1_C	non-coding	Protein
132597160	1	MODIFIER	albumin-1_C	non-coding	Protein
132597196	1	MODIFIER	albumin-1_C	non-coding	Protein
132597207	1	MODIFIER	albumin-1_C	non-coding	Protein
132597219	1	MODIFIER	albumin-1_C	non-coding	Protein
132597254	1	MODIFIER	albumin-1_C	non-coding	Protein
132597258	1	MODIFIER	albumin-1_C	non-coding	Protein
132597259	1	MODIFIER	albumin-1_C	non-coding	Protein
132597270	1	MODIFIER	albumin-1_C	non-coding	Protein
132597317	1	MODIFIER	albumin-1_C	non-coding	Protein
132597381	1	MODIFIER	albumin-1_C	non-coding	Protein
132597417	1	MODIFIER	albumin-1_C	non-coding	Protein
132597489	1	MODIFIER	albumin-1_C	non-coding	Protein
132605719	1	MODIFIER	albumin-1_E	non-coding	Protein
132605794	1	MODIFIER	albumin-1_E	non-coding	Protein
132605853	1	MODIFIER	albumin-1_E	coding	Protein
132605886	1	MODIFIER	albumin-1_E	coding	Protein
132605906	1	MODIFIER	albumin-1_E	coding	Protein
132605930	1	MODIFIER	albumin-1_E	coding	Protein
132605957	1	MODIFIER	albumin-1_E	coding	Protein
132605963	1	MODIFIER	albumin-1_E	coding	Protein
132605976	1	LOW	albumin-1_E	coding	Protein
132606004	1	MODERATE	albumin-1_E	coding	Protein
132606023	1	MODERATE	albumin-1_E	coding	Protein
132606032	1	MODERATE	albumin-1_E	coding	Protein
132606239	1	MODERATE	albumin-1_E	coding	Protein
132606283	1	MODERATE	albumin-1_E	coding	Protein
132606411	1	LOW	albumin-1_E	coding	Protein
132606415	1	LOW	albumin-1_E	coding	Protein
132606427	1	LOW	albumin-1_E	coding	Protein
132606436	1	LOW	albumin-1_E	coding	Protein
132606459	1	MODIFIER	albumin-1_E	coding	Protein
132606481	1	MODIFIER	albumin-1_E	coding	Protein
132606488	1	MODIFIER	albumin-1_E	coding	Protein
132606540	1	MODIFIER	albumin-1_E	coding	Protein
132606541	1	LOW	albumin-1_E	coding	Protein
132606611	1	MODIFIER	albumin-1_E	non-coding	Protein
132606618	1	MODIFIER	albumin-1_E	non-coding	Protein
132606664	1	MODIFIER	albumin-1_E	non-coding	Protein
132606676	1	MODIFIER	albumin-1_E	non-coding	Protein
132606711	1	MODIFIER	albumin-1_E	non-coding	Protein
132606823	1	MODIFIER	albumin-1_E	non-coding	Protein
132606933	1	MODIFIER	albumin-1_E	non-coding	Protein
132606948	1	MODIFIER	albumin-1_E	non-coding	Protein
132607044	1	MODIFIER	albumin-1_E	non-coding	Protein
132612406	1	LOW	albumin-1_D	coding	Protein
132612482	1	MODIFIER	albumin-1_D	coding	Protein
132612490	1	MODIFIER	albumin-1_D	coding	Protein
132612730	1	LOW	albumin-1_D	coding	Protein
132612760	1	LOW	albumin-1_D	coding	Protein
132612798	1	MODERATE	albumin-1_D	coding	Protein
132612843	1	MODERATE	albumin-1_D	coding	Protein
132612856	1	LOW	albumin-1_D	coding	Protein
132612928	1	LOW	albumin-1_D	coding	Protein
132612935	1	MODERATE	albumin-1_D	coding	Protein
132612954	1	MODERATE	albumin-1_D	coding	Protein
132612985	1	HIGH	albumin-1_D	coding	Protein
132612999	1	MODERATE	albumin-1_D	coding	Protein
132613041	1	MODIFIER	albumin-1_D	coding	Protein
132613093	1	MODIFIER	albumin-1_D	coding	Protein
132613095	1	MODIFIER	albumin-1_D	coding	Protein
132613107	1	MODIFIER	albumin-1_D	coding	Protein
132613108	1	MODIFIER	albumin-1_D	coding	Protein
132613111	1	MODIFIER	albumin-1_D	coding	Protein
132613125	1	MODIFIER	albumin-1_D	coding	Protein
132613137	1	MODIFIER	albumin-1_D	coding	Protein
132634429	1	LOW	albumin-1_A	coding	Protein
132634450	1	MODIFIER	albumin-1_A	coding	Protein
132634514	1	MODIFIER	albumin-1_A	coding	Protein
132634530	1	MODIFIER	albumin-1_A	coding	Protein
132634540	1	MODIFIER	albumin-1_A	coding	Protein
132634553	1	LOW	albumin-1_A	coding	Protein
132634574	1	LOW	albumin-1_A	coding	Protein
132634578	1	LOW	albumin-1_A	coding	Protein
132634762	1	LOW	albumin-1_A	coding	Protein
132634790	1	MODERATE	albumin-1_A	coding	Protein
132634984	1	LOW	albumin-1_A	coding	Protein
132634986	1	MODERATE	albumin-1_A	coding	Protein
132635030	1	MODIFIER	albumin-1_A	coding	Protein
132635033	1	MODIFIER	albumin-1_A	coding	Protein
132635048	1	MODIFIER	albumin-1_A	coding	Protein
132635057	1	MODIFIER	albumin-1_A	coding	Protein
132635065	1	MODIFIER	albumin-1_A	coding	Protein
132635106	1	MODIFIER	albumin-1_A	coding	Protein
132635136	1	MODIFIER	albumin-1_A	coding	Protein
132635167	1	MODIFIER	albumin-1_A	coding	Protein
133148163	1	MODIFIER	SSII	non-coding	Enzyme
133148247	1	LOW	SSII	coding	Enzyme
133148257	1	MODIFIER	SSII	coding	Enzyme
133148288	1	MODIFIER	SSII	coding	Enzyme
133148418	1	MODIFIER	SSII	coding	Enzyme
133148423	1	MODIFIER	SSII	coding	Enzyme
133148446	1	MODIFIER	SSII	coding	Enzyme
133148463	1	MODIFIER	SSII	coding	Enzyme
133148497	1	MODIFIER	SSII	coding	Enzyme
133148540	1	MODIFIER	SSII	coding	Enzyme
133148569	1	MODIFIER	SSII	coding	Enzyme
133148581	1	LOW	SSII	coding	Enzyme
133148805	1	LOW	SSII	coding	Enzyme
133148823	1	LOW	SSII	coding	Enzyme
133148989	1	MODERATE	SSII	coding	Enzyme
133149123	1	LOW	SSII	coding	Enzyme
133149255	1	LOW	SSII	coding	Enzyme
133149322	1	MODERATE	SSII	coding	Enzyme
133149360	1	LOW	SSII	coding	Enzyme
133149411	1	LOW	SSII	coding	Enzyme
133149562	1	MODIFIER	SSII	non-coding	Enzyme
133149568	1	MODIFIER	SSII	non-coding	Enzyme
133149578	1	MODIFIER	SSII	non-coding	Enzyme
133149643	1	LOW	SSII	coding	Enzyme
133149805	1	MODIFIER	SSII	non-coding	Enzyme
133149811	1	MODIFIER	SSII	non-coding	Enzyme
133149871	1	MODIFIER	SSII	non-coding	Enzyme
133149882	1	LOW	SSII	non-coding	Enzyme
133149970	1	MODIFIER	SSII	non-coding	Enzyme
133149988	1	MODIFIER	SSII	non-coding	Enzyme
133150001	1	MODIFIER	SSII	non-coding	Enzyme
133150013	1	MODIFIER	SSII	non-coding	Enzyme
133150121	1	LOW	SSII	coding	Enzyme
133150148	1	MODIFIER	SSII	non-coding	Enzyme
133150182	1	MODIFIER	SSII	non-coding	Enzyme
133150197	1	MODIFIER	SSII	non-coding	Enzyme
133150221	1	MODIFIER	SSII	non-coding	Enzyme
133150222	1	MODIFIER	SSII	non-coding	Enzyme
133150224	1	MODIFIER	SSII	non-coding	Enzyme
133150326	1	MODIFIER	SSII	non-coding	Enzyme
133150355	1	MODIFIER	SSII	non-coding	Enzyme
133150366	1	MODIFIER	SSII	non-coding	Enzyme
133150471	1	LOW	SSII	coding	Enzyme
133150506	1	LOW	SSII	non-coding	Enzyme
133150507	1	LOW	SSII	non-coding	Enzyme
133150574	1	MODIFIER	SSII	non-coding	Enzyme
133150602	1	MODIFIER	SSII	non-coding	Enzyme
133150618	1	MODIFIER	SSII	non-coding	Enzyme
133150696	1	LOW	SSII	non-coding	Enzyme
133150785	1	MODERATE	SSII	coding	Enzyme
133150957	1	LOW	SSII	coding	Enzyme
133150961	1	MODERATE	SSII	coding	Enzyme
133150967	1	MODERATE	SSII	coding	Enzyme
133150975	1	LOW	SSII	coding	Enzyme
133151123	1	MODERATE	SSII	coding	Enzyme
133151157	1	MODERATE	SSII	coding	Enzyme
133151285	1	MODIFIER	SSII	non-coding	Enzyme
133151286	1	MODIFIER	SSII	non-coding	Enzyme
133151287	1	MODIFIER	SSII	non-coding	Enzyme
133151289	1	MODIFIER	SSII	non-coding	Enzyme
133151290	1	MODIFIER	SSII	non-coding	Enzyme
133151291	1	MODIFIER	SSII	non-coding	Enzyme
133151292	1	MODIFIER	SSII	non-coding	Enzyme
133151294	1	MODIFIER	SSII	non-coding	Enzyme
133151299	1	MODIFIER	SSII	non-coding	Enzyme
133151300	1	MODIFIER	SSII	non-coding	Enzyme
133151301	1	MODIFIER	SSII	non-coding	Enzyme
133151305	1	MODIFIER	SSII	non-coding	Enzyme
133151312	1	MODIFIER	SSII	non-coding	Enzyme
133151402	1	MODIFIER	SSII	non-coding	Enzyme
133151452	1	MODIFIER	SSII	non-coding	Enzyme
133151488	1	MODIFIER	SSII	non-coding	Enzyme
133151489	1	MODIFIER	SSII	non-coding	Enzyme
133151527	1	MODIFIER	SSII	non-coding	Enzyme
133151573	1	MODIFIER	SSII	non-coding	Enzyme
133151611	1	MODIFIER	SSII	non-coding	Enzyme
133151640	1	MODIFIER	SSII	non-coding	Enzyme
133151679	1	MODIFIER	SSII	non-coding	Enzyme
133151688	1	MODIFIER	SSII	non-coding	Enzyme
133151700	1	MODIFIER	SSII	non-coding	Enzyme
133151716	1	MODIFIER	SSII	non-coding	Enzyme
133151744	1	MODIFIER	SSII	non-coding	Enzyme
133151757	1	MODIFIER	SSII	non-coding	Enzyme
133151783	1	MODIFIER	SSII	non-coding	Enzyme
133151821	1	MODIFIER	SSII	non-coding	Enzyme
133151829	1	MODIFIER	SSII	non-coding	Enzyme
133151857	1	MODIFIER	SSII	non-coding	Enzyme
133151858	1	MODIFIER	SSII	non-coding	Enzyme
133151859	1	MODIFIER	SSII	non-coding	Enzyme
133151860	1	MODIFIER	SSII	non-coding	Enzyme
133151861	1	MODIFIER	SSII	non-coding	Enzyme
133151876	1	MODIFIER	SSII	non-coding	Enzyme
133151887	1	MODIFIER	SSII	non-coding	Enzyme
133151894	1	MODIFIER	SSII	non-coding	Enzyme
133151927	1	MODIFIER	SSII	non-coding	Enzyme
133151956	1	MODIFIER	SSII	non-coding	Enzyme
133151972	1	MODIFIER	SSII	non-coding	Enzyme
133151976	1	MODIFIER	SSII	non-coding	Enzyme
133151989	1	MODIFIER	SSII	non-coding	Enzyme
133151990	1	MODIFIER	SSII	non-coding	Enzyme
133151991	1	MODIFIER	SSII	non-coding	Enzyme
133152020	1	MODIFIER	SSII	non-coding	Enzyme
133152043	1	MODIFIER	SSII	non-coding	Enzyme
133152055	1	MODIFIER	SSII	non-coding	Enzyme
133152085	1	MODIFIER	SSII	non-coding	Enzyme
133152336	1	LOW	SSII	coding	Enzyme
133152470	1	MODIFIER	SSII	coding	Enzyme
133152501	1	MODIFIER	SSII	coding	Enzyme
133152511	1	MODIFIER	SSII	coding	Enzyme
133152705	1	MODIFIER	SSII	non-coding	Enzyme
218803707	1	MODIFIER	albumin-2	non-coding	Protein
281248805	1	MODIFIER	albumin-2-like_3	non-coding	Protein
281248818	1	MODIFIER	albumin-2-like_3	non-coding	Protein
281248920	1	MODIFIER	albumin-2-like_3	coding	Protein
281248931	1	MODIFIER	albumin-2-like_3	coding	Protein
281248962	1	MODIFIER	albumin-2-like_3	coding	Protein
281249197	1	MODERATE	albumin-2-like_3	coding	Protein
281249310	1	MODERATE	albumin-2-like_3	coding	Protein
281249373	1	MODERATE	albumin-2-like_3	coding	Protein
281249420	1	LOW	albumin-2-like_3	coding	Protein
281249456	1	LOW	albumin-2-like_3	coding	Protein
281249459	1	LOW	albumin-2-like_3	coding	Protein
281249633	1	LOW	albumin-2-like_3	coding	Protein
281249852	1	LOW	albumin-2-like_3	coding	Protein
281249883	1	MODERATE	albumin-2-like_3	coding	Protein
281249936	1	LOW	albumin-2-like_3	coding	Protein
281249950	1	MODERATE	albumin-2-like_3	coding	Protein
281249951	1	LOW	albumin-2-like_3	coding	Protein
314073467	1	MODIFIER	Î²-amylase	non-coding	Enzyme
314073584	1	MODIFIER	Î²-amylase	coding	Enzyme
314073613	1	MODIFIER	Î²-amylase	coding	Enzyme
314073614	1	MODIFIER	Î²-amylase	coding	Enzyme
314073670	1	MODIFIER	Î²-amylase	coding	Enzyme
314073695	1	LOW	Î²-amylase	coding	Enzyme
314073819	1	MODERATE	Î²-amylase	coding	Enzyme
314074019	1	LOW	Î²-amylase	coding	Enzyme
314074062	1	MODERATE	Î²-amylase	coding	Enzyme
314074262	1	LOW	Î²-amylase	coding	Enzyme
314074310	1	MODIFIER	Î²-amylase	non-coding	Enzyme
314074316	1	MODIFIER	Î²-amylase	non-coding	Enzyme
314074337	1	MODIFIER	Î²-amylase	non-coding	Enzyme
314074366	1	MODIFIER	Î²-amylase	non-coding	Enzyme
314074389	1	MODIFIER	Î²-amylase	non-coding	Enzyme
314074401	1	MODIFIER	Î²-amylase	non-coding	Enzyme
314074426	1	MODIFIER	Î²-amylase	non-coding	Enzyme
314074427	1	MODIFIER	Î²-amylase	non-coding	Enzyme
314074523	1	MODIFIER	Î²-amylase	non-coding	Enzyme
314074524	1	MODIFIER	Î²-amylase	non-coding	Enzyme
314074548	1	MODIFIER	Î²-amylase	non-coding	Enzyme
314074557	1	MODIFIER	Î²-amylase	non-coding	Enzyme
314074558	1	MODIFIER	Î²-amylase	non-coding	Enzyme
314074622	1	MODIFIER	Î²-amylase	non-coding	Enzyme
314074723	1	MODIFIER	Î²-amylase	non-coding	Enzyme
314074786	1	MODIFIER	Î²-amylase	non-coding	Enzyme
314074858	1	MODIFIER	Î²-amylase	non-coding	Enzyme
314074872	1	MODIFIER	Î²-amylase	non-coding	Enzyme
314074981	1	MODIFIER	Î²-amylase	non-coding	Enzyme
314075008	1	MODIFIER	Î²-amylase	non-coding	Enzyme
314075150	1	MODIFIER	Î²-amylase	non-coding	Enzyme
314075203	1	MODIFIER	Î²-amylase	non-coding	Enzyme
314075275	1	MODIFIER	Î²-amylase	non-coding	Enzyme
314075298	1	MODIFIER	Î²-amylase	non-coding	Enzyme
314075299	1	MODIFIER	Î²-amylase	non-coding	Enzyme
314075331	1	MODIFIER	Î²-amylase	non-coding	Enzyme
314075359	1	MODIFIER	Î²-amylase	non-coding	Enzyme
314075610	1	MODIFIER	Î²-amylase	non-coding	Enzyme
314075887	1	MODIFIER	Î²-amylase	non-coding	Enzyme
314075889	1	MODIFIER	Î²-amylase	non-coding	Enzyme
314075893	1	MODIFIER	Î²-amylase	non-coding	Enzyme
314075902	1	MODIFIER	Î²-amylase	non-coding	Enzyme
314075905	1	MODIFIER	Î²-amylase	non-coding	Enzyme
314075952	1	MODIFIER	Î²-amylase	non-coding	Enzyme
314075957	1	MODIFIER	Î²-amylase	non-coding	Enzyme
314075960	1	MODIFIER	Î²-amylase	non-coding	Enzyme
314075968	1	MODIFIER	Î²-amylase	non-coding	Enzyme
314076206	1	LOW	Î²-amylase	coding	Enzyme
314076320	1	MODIFIER	Î²-amylase	non-coding	Enzyme
314076460	1	MODIFIER	Î²-amylase	non-coding	Enzyme
314076842	1	MODIFIER	Î²-amylase	non-coding	Enzyme
314076862	1	MODIFIER	Î²-amylase	non-coding	Enzyme
314076884	1	MODIFIER	Î²-amylase	non-coding	Enzyme
314077036	1	LOW	Î²-amylase	coding	Enzyme
314077372	1	LOW	Î²-amylase	coding	Enzyme
314077414	1	LOW	Î²-amylase	coding	Enzyme
314077480	1	LOW	Î²-amylase	coding	Enzyme
314077751	1	MODIFIER	Î²-amylase	coding	Enzyme
314077872	1	MODIFIER	Î²-amylase	coding	Enzyme
314077958	1	MODIFIER	Î²-amylase	coding	Enzyme
314078025	1	MODIFIER	Î²-amylase	non-coding	Enzyme
314078027	1	MODIFIER	Î²-amylase	non-coding	Enzyme
314078032	1	MODIFIER	Î²-amylase	non-coding	Enzyme
353794330	1	MODIFIER	SuSy3	coding	Enzyme
353794348	1	MODIFIER	SuSy3	coding	Enzyme
353794612	1	MODIFIER	SuSy3	non-coding	Enzyme
353794673	1	LOW	SuSy3	coding	Enzyme
353794809	1	MODIFIER	SuSy3	non-coding	Enzyme
353794817	1	MODIFIER	SuSy3	non-coding	Enzyme
353794822	1	MODIFIER	SuSy3	non-coding	Enzyme
353794828	1	MODIFIER	SuSy3	non-coding	Enzyme
353794849	1	MODIFIER	SuSy3	non-coding	Enzyme
353794860	1	MODIFIER	SuSy3	non-coding	Enzyme
353794868	1	MODIFIER	SuSy3	non-coding	Enzyme
353795115	1	LOW	SuSy3	coding	Enzyme
353795551	1	MODIFIER	SuSy3	non-coding	Enzyme
353795836	1	MODIFIER	SuSy3	non-coding	Enzyme
353795986	1	LOW	SuSy3	coding	Enzyme
353796559	1	MODIFIER	SuSy3	non-coding	Enzyme
353796561	1	MODIFIER	SuSy3	non-coding	Enzyme
353796573	1	MODIFIER	SuSy3	non-coding	Enzyme
353796574	1	MODIFIER	SuSy3	non-coding	Enzyme
353796580	1	MODIFIER	SuSy3	non-coding	Enzyme
353796586	1	MODIFIER	SuSy3	non-coding	Enzyme
353796591	1	MODIFIER	SuSy3	non-coding	Enzyme
353796601	1	MODIFIER	SuSy3	non-coding	Enzyme
353796825	1	LOW	SuSy3	coding	Enzyme
353796837	1	LOW	SuSy3	coding	Enzyme
353796846	1	LOW	SuSy3	coding	Enzyme
353796876	1	LOW	SuSy3	coding	Enzyme
353796951	1	LOW	SuSy3	coding	Enzyme
353797065	1	LOW	SuSy3	coding	Enzyme
353797086	1	LOW	SuSy3	coding	Enzyme
353797131	1	LOW	SuSy3	coding	Enzyme
353797212	1	MODIFIER	SuSy3	non-coding	Enzyme
353797218	1	MODIFIER	SuSy3	non-coding	Enzyme
353797222	1	MODIFIER	SuSy3	non-coding	Enzyme
353797251	1	MODIFIER	SuSy3	non-coding	Enzyme
353797311	1	MODERATE	SuSy3	coding	Enzyme
353797357	1	LOW	SuSy3	coding	Enzyme
353797381	1	LOW	SuSy3	coding	Enzyme
353797384	1	LOW	SuSy3	coding	Enzyme
353797393	1	LOW	SuSy3	coding	Enzyme
353797420	1	LOW	SuSy3	coding	Enzyme
353797494	1	MODIFIER	SuSy3	non-coding	Enzyme
353797543	1	MODIFIER	SuSy3	non-coding	Enzyme
353797547	1	LOW	SuSy3	non-coding	Enzyme
353797611	1	LOW	SuSy3	coding	Enzyme
353797710	1	LOW	SuSy3	non-coding	Enzyme
353797730	1	MODIFIER	SuSy3	non-coding	Enzyme
353797770	1	MODIFIER	SuSy3	non-coding	Enzyme
353797772	1	MODIFIER	SuSy3	non-coding	Enzyme
353797792	1	MODIFIER	SuSy3	non-coding	Enzyme
353797794	1	LOW	SuSy3	non-coding	Enzyme
353797970	1	MODIFIER	SuSy3	non-coding	Enzyme
353798141	1	MODIFIER	SuSy3	coding	Enzyme
353798143	1	MODIFIER	SuSy3	coding	Enzyme
353798202	1	MODIFIER	SuSy3	coding	Enzyme
353798257	1	MODIFIER	SuSy3	non-coding	Enzyme
353798267	1	MODIFIER	SuSy3	non-coding	Enzyme
353798359	1	MODIFIER	SuSy3	non-coding	Enzyme
353798403	1	MODIFIER	SuSy3	non-coding	Enzyme
353798442	1	MODIFIER	SuSy3	non-coding	Enzyme
353798495	1	MODIFIER	SuSy3	non-coding	Enzyme
353798506	1	MODIFIER	SuSy3	non-coding	Enzyme
353798529	1	MODIFIER	SuSy3	non-coding	Enzyme
353798572	1	MODIFIER	SuSy3	non-coding	Enzyme
353798598	1	MODIFIER	SuSy3	non-coding	Enzyme
353798604	1	MODIFIER	SuSy3	non-coding	Enzyme
353798610	1	MODIFIER	SuSy3	non-coding	Enzyme
353798635	1	MODIFIER	SuSy3	non-coding	Enzyme
353798638	1	MODIFIER	SuSy3	non-coding	Enzyme
353798877	1	MODIFIER	SuSy3	non-coding	Enzyme
353798886	1	MODIFIER	SuSy3	non-coding	Enzyme
353799022	1	MODIFIER	SuSy3	non-coding	Enzyme
353799025	1	MODIFIER	SuSy3	non-coding	Enzyme
353799076	1	MODIFIER	SuSy3	non-coding	Enzyme
353799228	1	MODIFIER	SuSy3	non-coding	Enzyme
353799244	1	MODIFIER	SuSy3	non-coding	Enzyme
353799273	1	MODIFIER	SuSy3	non-coding	Enzyme
353799279	1	MODIFIER	SuSy3	non-coding	Enzyme
353799405	1	MODIFIER	SuSy3	non-coding	Enzyme
353799500	1	MODIFIER	SuSy3	non-coding	Enzyme
353799526	1	MODIFIER	SuSy3	non-coding	Enzyme
353799540	1	MODIFIER	SuSy3	non-coding	Enzyme
353799548	1	MODIFIER	SuSy3	non-coding	Enzyme
353799581	1	MODIFIER	SuSy3	non-coding	Enzyme
353799589	1	MODIFIER	SuSy3	non-coding	Enzyme
353799667	1	MODIFIER	SuSy3	non-coding	Enzyme
353799674	1	MODIFIER	SuSy3	non-coding	Enzyme
353799694	1	MODIFIER	SuSy3	non-coding	Enzyme
353799716	1	MODIFIER	SuSy3	non-coding	Enzyme
353799800	1	MODIFIER	SuSy3	non-coding	Enzyme
353799828	1	MODIFIER	SuSy3	non-coding	Enzyme
353799999	1	MODIFIER	SuSy3	non-coding	Enzyme
353800035	1	MODIFIER	SuSy3	non-coding	Enzyme
353800103	1	MODIFIER	SuSy3	non-coding	Enzyme
353800119	1	MODIFIER	SuSy3	non-coding	Enzyme
353800130	1	MODIFIER	SuSy3	non-coding	Enzyme
353800138	1	MODIFIER	SuSy3	non-coding	Enzyme
353800183	1	MODIFIER	SuSy3	non-coding	Enzyme
353800239	1	MODIFIER	SuSy3	non-coding	Enzyme
353800283	1	MODIFIER	SuSy3	non-coding	Enzyme
353800288	1	MODIFIER	SuSy3	non-coding	Enzyme
353800305	1	MODIFIER	SuSy3	non-coding	Enzyme
353800308	1	MODIFIER	SuSy3	non-coding	Enzyme
353800317	1	MODIFIER	SuSy3	non-coding	Enzyme
353800338	1	MODIFIER	SuSy3	non-coding	Enzyme
353800378	1	MODIFIER	SuSy3	non-coding	Enzyme
353800381	1	MODIFIER	SuSy3	non-coding	Enzyme
353800404	1	MODIFIER	SuSy3	non-coding	Enzyme
353800417	1	MODIFIER	SuSy3	non-coding	Enzyme
353800421	1	MODIFIER	SuSy3	non-coding	Enzyme
353800487	1	MODIFIER	SuSy3	coding	Enzyme
353800500	1	MODIFIER	SuSy3	coding	Enzyme
418336547	1	MODIFIER	SSIII	non-coding	Enzyme
418336549	1	MODIFIER	SSIII	non-coding	Enzyme
418337324	1	MODERATE	SSIII	coding	Enzyme
418337773	1	MODIFIER	SSIII	non-coding	Enzyme
418338118	1	MODIFIER	SSIII	non-coding	Enzyme
418338316	1	MODIFIER	SSIII	non-coding	Enzyme
418338622	1	LOW	SSIII	coding	Enzyme
418339634	1	MODIFIER	SSIII	non-coding	Enzyme
418340063	1	MODIFIER	SSIII	non-coding	Enzyme
418340232	1	MODIFIER	SSIII	non-coding	Enzyme
418340547	1	MODIFIER	SSIII	non-coding	Enzyme
418342489	1	MODIFIER	SSIII	non-coding	Enzyme
418343186	1	MODIFIER	SSIII	non-coding	Enzyme
418343946	1	MODIFIER	SSIII	non-coding	Enzyme
418343960	1	MODIFIER	SSIII	non-coding	Enzyme
418344379	1	MODIFIER	SSIII	non-coding	Enzyme
418344927	1	MODIFIER	SSIII	non-coding	Enzyme
418345250	1	MODIFIER	SSIII	non-coding	Enzyme
418346066	1	MODIFIER	SSIII	non-coding	Enzyme
418346093	1	MODIFIER	SSIII	non-coding	Enzyme
418346659	1	MODIFIER	SSIII	non-coding	Enzyme
418349372	1	MODIFIER	SSIII	non-coding	Enzyme
418349605	1	MODIFIER	SSIII	non-coding	Enzyme
418349634	1	MODERATE	SSIII	coding	Enzyme
418349737	1	MODIFIER	SSIII	coding	Enzyme
418350015	1	MODIFIER	SSIII	coding	Enzyme
418350183	1	MODIFIER	SSIII	non-coding	Enzyme
5062678	2	MODIFIER	AGPase_S2	non-coding	Enzyme
5062694	2	MODIFIER	AGPase_S2	non-coding	Enzyme
5062699	2	MODIFIER	AGPase_S2	non-coding	Enzyme
5062700	2	MODIFIER	AGPase_S2	non-coding	Enzyme
5062724	2	MODIFIER	AGPase_S2	non-coding	Enzyme
5062759	2	LOW	AGPase_S2	coding	Enzyme
5062934	2	MODIFIER	AGPase_S2	coding	Enzyme
5062974	2	LOW	AGPase_S2	coding	Enzyme
5062977	2	LOW	AGPase_S2	coding	Enzyme
5063071	2	LOW	AGPase_S2	non-coding	Enzyme
5063097	2	MODIFIER	AGPase_S2	non-coding	Enzyme
5063100	2	MODIFIER	AGPase_S2	non-coding	Enzyme
5063104	2	MODIFIER	AGPase_S2	non-coding	Enzyme
5063124	2	MODIFIER	AGPase_S2	non-coding	Enzyme
5063127	2	MODIFIER	AGPase_S2	non-coding	Enzyme
5063135	2	MODIFIER	AGPase_S2	non-coding	Enzyme
5063250	2	MODIFIER	AGPase_S2	non-coding	Enzyme
5063280	2	MODIFIER	AGPase_S2	non-coding	Enzyme
5063281	2	MODIFIER	AGPase_S2	non-coding	Enzyme
5063286	2	MODIFIER	AGPase_S2	non-coding	Enzyme
5063294	2	MODIFIER	AGPase_S2	non-coding	Enzyme
5063342	2	LOW	AGPase_S2	non-coding	Enzyme
5063371	2	LOW	AGPase_S2	coding	Enzyme
5063374	2	LOW	AGPase_S2	coding	Enzyme
5063404	2	LOW	AGPase_S2	coding	Enzyme
5063437	2	LOW	AGPase_S2	coding	Enzyme
5063480	2	MODIFIER	AGPase_S2	non-coding	Enzyme
5063485	2	MODIFIER	AGPase_S2	non-coding	Enzyme
5063500	2	MODIFIER	AGPase_S2	non-coding	Enzyme
5063526	2	MODIFIER	AGPase_S2	non-coding	Enzyme
5063753	2	MODIFIER	AGPase_S2	non-coding	Enzyme
5063806	2	MODIFIER	AGPase_S2	non-coding	Enzyme
5063830	2	MODIFIER	AGPase_S2	non-coding	Enzyme
5063898	2	LOW	AGPase_S2	coding	Enzyme
5063925	2	LOW	AGPase_S2	coding	Enzyme
5063971	2	MODIFIER	AGPase_S2	non-coding	Enzyme
5063982	2	MODIFIER	AGPase_S2	non-coding	Enzyme
5064007	2	MODIFIER	AGPase_S2	non-coding	Enzyme
5064013	2	MODIFIER	AGPase_S2	non-coding	Enzyme
5064032	2	MODIFIER	AGPase_S2	non-coding	Enzyme
5064168	2	MODIFIER	AGPase_S2	non-coding	Enzyme
5064173	2	MODIFIER	AGPase_S2	non-coding	Enzyme
5064178	2	MODIFIER	AGPase_S2	non-coding	Enzyme
5064251	2	LOW	AGPase_S2	non-coding	Enzyme
5064255	2	LOW	AGPase_S2	non-coding	Enzyme
5064280	2	LOW	AGPase_S2	coding	Enzyme
5064668	2	LOW	AGPase_S2	coding	Enzyme
5064971	2	MODIFIER	AGPase_S2	non-coding	Enzyme
5065085	2	LOW	AGPase_S2	non-coding	Enzyme
5065259	2	LOW	AGPase_S2	coding	Enzyme
5065349	2	LOW	AGPase_S2	coding	Enzyme
5065474	2	MODIFIER	AGPase_S2	non-coding	Enzyme
5065540	2	LOW	AGPase_S2	coding	Enzyme
5065705	2	LOW	AGPase_S2	coding	Enzyme
29135695	2	MODIFIER	albumin-2-like_4	non-coding	Protein
29135728	2	MODIFIER	albumin-2-like_4	coding	Protein
29135796	2	MODIFIER	albumin-2-like_4	coding	Protein
29135927	2	LOW	albumin-2-like_4	coding	Protein
29136253	2	MODERATE	albumin-2-like_4	coding	Protein
29136422	2	LOW	albumin-2-like_4	coding	Protein
29136713	2	MODIFIER	albumin-2-like_4	non-coding	Protein
29136759	2	MODIFIER	albumin-2-like_4	non-coding	Protein
29136779	2	MODIFIER	albumin-2-like_4	non-coding	Protein
73576611	3	MODIFIER	SuSy2	non-coding	Enzyme
73576750	3	LOW	SuSy2	coding	Enzyme
73576809	3	MODIFIER	SuSy2	coding	Enzyme
73576832	3	MODIFIER	SuSy2	coding	Enzyme
73576898	3	LOW	SuSy2	coding	Enzyme
73576955	3	LOW	SuSy2	coding	Enzyme
73577192	3	MODIFIER	SuSy2	non-coding	Enzyme
73577193	3	MODIFIER	SuSy2	non-coding	Enzyme
73577196	3	MODIFIER	SuSy2	non-coding	Enzyme
73577223	3	MODIFIER	SuSy2	non-coding	Enzyme
73577260	3	MODIFIER	SuSy2	non-coding	Enzyme
73577261	3	MODIFIER	SuSy2	non-coding	Enzyme
73577280	3	MODIFIER	SuSy2	non-coding	Enzyme
73577286	3	MODIFIER	SuSy2	non-coding	Enzyme
73577375	3	MODIFIER	SuSy2	non-coding	Enzyme
73577408	3	MODIFIER	SuSy2	non-coding	Enzyme
73577415	3	MODIFIER	SuSy2	non-coding	Enzyme
73577420	3	MODIFIER	SuSy2	non-coding	Enzyme
73577421	3	MODIFIER	SuSy2	non-coding	Enzyme
73577423	3	MODIFIER	SuSy2	non-coding	Enzyme
73577424	3	MODIFIER	SuSy2	non-coding	Enzyme
73577426	3	MODIFIER	SuSy2	non-coding	Enzyme
73577428	3	MODIFIER	SuSy2	non-coding	Enzyme
73577431	3	MODIFIER	SuSy2	non-coding	Enzyme
73577439	3	MODIFIER	SuSy2	non-coding	Enzyme
73577522	3	MODIFIER	SuSy2	non-coding	Enzyme
73577523	3	MODIFIER	SuSy2	non-coding	Enzyme
73577524	3	MODIFIER	SuSy2	non-coding	Enzyme
73577551	3	MODIFIER	SuSy2	non-coding	Enzyme
73577570	3	MODIFIER	SuSy2	non-coding	Enzyme
73577608	3	MODIFIER	SuSy2	non-coding	Enzyme
73577609	3	MODIFIER	SuSy2	non-coding	Enzyme
73577624	3	MODIFIER	SuSy2	non-coding	Enzyme
73577671	3	MODIFIER	SuSy2	non-coding	Enzyme
73577745	3	MODIFIER	SuSy2	non-coding	Enzyme
73577767	3	MODIFIER	SuSy2	non-coding	Enzyme
73577792	3	MODIFIER	SuSy2	non-coding	Enzyme
73577838	3	MODIFIER	SuSy2	non-coding	Enzyme
73577857	3	MODIFIER	SuSy2	non-coding	Enzyme
73577913	3	MODIFIER	SuSy2	non-coding	Enzyme
73577932	3	MODIFIER	SuSy2	non-coding	Enzyme
73578045	3	MODIFIER	SuSy2	non-coding	Enzyme
73578385	3	LOW	SuSy2	coding	Enzyme
73578579	3	MODIFIER	SuSy2	non-coding	Enzyme
73578814	3	MODIFIER	SuSy2	non-coding	Enzyme
73579182	3	MODIFIER	SuSy2	non-coding	Enzyme
73579208	3	MODIFIER	SuSy2	non-coding	Enzyme
73579320	3	HIGH	SuSy2	non-coding	Enzyme
73579639	3	MODIFIER	SuSy2	non-coding	Enzyme
73579799	3	MODERATE	SuSy2	coding	Enzyme
73579920	3	MODIFIER	SuSy2	non-coding	Enzyme
73579946	3	MODIFIER	SuSy2	non-coding	Enzyme
73580228	3	MODIFIER	SuSy2	non-coding	Enzyme
73580301	3	MODIFIER	SuSy2	non-coding	Enzyme
73580560	3	MODIFIER	SuSy2	non-coding	Enzyme
73580609	3	MODIFIER	SuSy2	non-coding	Enzyme
73580729	3	MODIFIER	SuSy2	non-coding	Enzyme
73581180	3	MODIFIER	SuSy2	non-coding	Enzyme
73581263	3	MODIFIER	SuSy2	non-coding	Enzyme
73581284	3	MODIFIER	SuSy2	non-coding	Enzyme
73581407	3	MODIFIER	SuSy2	non-coding	Enzyme
73581566	3	LOW	SuSy2	coding	Enzyme
73582361	3	LOW	SuSy2	coding	Enzyme
73582406	3	LOW	SuSy2	coding	Enzyme
73582594	3	LOW	SuSy2	coding	Enzyme
73582619	3	MODERATE	SuSy2	coding	Enzyme
73582820	3	MODIFIER	SuSy2	coding	Enzyme
103960390	3	MODIFIER	albumin-1-like_1	non-coding	Protein
103960399	3	MODIFIER	albumin-1-like_1	non-coding	Protein
103960412	3	MODIFIER	albumin-1-like_1	non-coding	Protein
103960424	3	MODIFIER	albumin-1-like_1	non-coding	Protein
103960428	3	MODIFIER	albumin-1-like_1	non-coding	Protein
103960446	3	MODIFIER	albumin-1-like_1	non-coding	Protein
103960507	3	MODIFIER	albumin-1-like_1	coding	Protein
103960551	3	MODIFIER	albumin-1-like_1	coding	Protein
103960804	3	LOW	albumin-1-like_1	coding	Protein
103960988	3	MODERATE	albumin-1-like_1	coding	Protein
103961031	3	MODERATE	albumin-1-like_1	coding	Protein
103961100	3	MODERATE	albumin-1-like_1	coding	Protein
103961149	3	MODIFIER	albumin-1-like_1	non-coding	Protein
103961170	3	MODIFIER	albumin-1-like_1	non-coding	Protein
103961310	3	LOW	albumin-1-like_1	coding	Protein
103961340	3	MODIFIER	albumin-1-like_1	coding	Protein
103961363	3	MODIFIER	albumin-1-like_1	coding	Protein
103961399	3	MODIFIER	albumin-1-like_1	coding	Protein
103961444	3	MODIFIER	albumin-1-like_1	non-coding	Protein
103961465	3	MODIFIER	albumin-1-like_1	non-coding	Protein
108732608	3	MODIFIER	SBEI_A	non-coding	Enzyme
108732901	3	MODIFIER	SBEI_A	non-coding	Enzyme
108732983	3	MODIFIER	SBEI_A	non-coding	Enzyme
108733035	3	MODIFIER	SBEI_A	non-coding	Enzyme
108733171	3	MODIFIER	SBEI_A	non-coding	Enzyme
108733358	3	MODIFIER	SBEI_A	non-coding	Enzyme
108733473	3	MODIFIER	SBEI_A	non-coding	Enzyme
108733476	3	MODIFIER	SBEI_A	non-coding	Enzyme
108733655	3	MODIFIER	SBEI_A	non-coding	Enzyme
108736661	3	LOW	SBEI_A	coding	Enzyme
108748909	3	MODIFIER	SBEI_A	non-coding	Enzyme
108749083	3	MODIFIER	SBEI_A	non-coding	Enzyme
108749172	3	MODIFIER	SBEI_A	non-coding	Enzyme
108749209	3	MODIFIER	SBEI_A	non-coding	Enzyme
108749279	3	MODIFIER	SBEI_A	non-coding	Enzyme
108749406	3	MODIFIER	SBEI_A	non-coding	Enzyme
108750069	3	MODIFIER	SBEI_A	non-coding	Enzyme
108750501	3	MODIFIER	SBEI_A	non-coding	Enzyme
108750505	3	MODIFIER	SBEI_A	non-coding	Enzyme
108750661	3	MODIFIER	SBEI_A	non-coding	Enzyme
108750728	3	MODIFIER	SBEI_A	non-coding	Enzyme
108750848	3	MODIFIER	SBEI_A	non-coding	Enzyme
108750924	3	MODIFIER	SBEI_A	non-coding	Enzyme
108762921	3	MODIFIER	SBEI_A	non-coding	Enzyme
108764327	3	MODIFIER	SBEI_A	non-coding	Enzyme
108764635	3	MODIFIER	SBEI_A	non-coding	Enzyme
108764994	3	MODIFIER	SBEI_A	non-coding	Enzyme
108765382	3	MODIFIER	SBEI_A	non-coding	Enzyme
108765408	3	MODIFIER	SBEI_A	non-coding	Enzyme
108765421	3	MODIFIER	SBEI_A	non-coding	Enzyme
108765868	3	MODIFIER	SBEI_A	non-coding	Enzyme
108766062	3	MODIFIER	SBEI_A	non-coding	Enzyme
108766429	3	MODIFIER	SBEI_A	non-coding	Enzyme
108766563	3	MODIFIER	SBEI_A	non-coding	Enzyme
108766585	3	MODIFIER	SBEI_A	non-coding	Enzyme
108767205	3	MODIFIER	SBEI_A	non-coding	Enzyme
108768011	3	MODIFIER	SBEI_A	non-coding	Enzyme
108768065	3	MODIFIER	SBEI_A	non-coding	Enzyme
108768080	3	MODIFIER	SBEI_A	non-coding	Enzyme
108768113	3	MODIFIER	SBEI_A	non-coding	Enzyme
108768902	3	MODIFIER	SBEI_A	non-coding	Enzyme
108769171	3	MODIFIER	SBEI_A	non-coding	Enzyme
108769223	3	MODIFIER	SBEI_A	non-coding	Enzyme
108769877	3	MODIFIER	SBEI_A	non-coding	Enzyme
108770071	3	MODIFIER	SBEI_A	non-coding	Enzyme
108770537	3	MODERATE	SBEI_A	coding	Enzyme
108770614	3	MODERATE	SBEI_A	coding	Enzyme
108770661	3	LOW	SBEI_A	coding	Enzyme
108771065	3	MODIFIER	SBEI_A	coding	Enzyme
168955675	3	MODIFIER	legumin_A2-like	coding	Protein
168955678	3	MODIFIER	legumin_A2-like	coding	Protein
168956219	3	MODIFIER	legumin_A2-like	coding	Protein
168956291	3	MODIFIER	legumin_A2-like	coding	Protein
168956297	3	MODIFIER	legumin_A2-like	coding	Protein
168956330	3	MODIFIER	legumin_A2-like	coding	Protein
168956359	3	MODIFIER	legumin_A2-like	coding	Protein
168956390	3	MODIFIER	legumin_A2-like	coding	Protein
168956424	3	MODIFIER	legumin_A2-like	coding	Protein
168956542	3	MODIFIER	legumin_A2-like	coding	Protein
168956588	3	MODIFIER	legumin_A2-like	coding	Protein
168956861	3	MODIFIER	legumin_A2-like	coding	Protein
168956943	3	MODIFIER	legumin_A2-like	coding	Protein
168956971	3	MODIFIER	legumin_A2-like	coding	Protein
168957020	3	LOW	legumin_A2-like	non-coding	Protein
168957023	3	MODIFIER	legumin_A2-like	non-coding	Protein
168957026	3	MODIFIER	legumin_A2-like	non-coding	Protein
168957031	3	MODIFIER	legumin_A2-like	non-coding	Protein
168957056	3	MODIFIER	legumin_A2-like	non-coding	Protein
168957060	3	MODIFIER	legumin_A2-like	non-coding	Protein
168957065	3	MODIFIER	legumin_A2-like	non-coding	Protein
168957067	3	MODIFIER	legumin_A2-like	non-coding	Protein
168957080	3	MODIFIER	legumin_A2-like	non-coding	Protein
168957081	3	MODIFIER	legumin_A2-like	non-coding	Protein
168957083	3	MODIFIER	legumin_A2-like	non-coding	Protein
168957086	3	MODIFIER	legumin_A2-like	non-coding	Protein
168957089	3	MODIFIER	legumin_A2-like	non-coding	Protein
168957093	3	MODIFIER	legumin_A2-like	non-coding	Protein
168957095	3	LOW	legumin_A2-like	non-coding	Protein
168957097	3	LOW	legumin_A2-like	non-coding	Protein
168957098	3	LOW	legumin_A2-like	non-coding	Protein
168957102	3	LOW	legumin_A2-like	coding	Protein
168957160	3	MODIFIER	legumin_A2-like	coding	Protein
168957161	3	MODIFIER	legumin_A2-like	coding	Protein
168957226	3	MODIFIER	legumin_A2-like	coding	Protein
168957309	3	MODIFIER	legumin_A2-like	coding	Protein
168957337	3	MODIFIER	legumin_A2-like	coding	Protein
169000397	3	MODIFIER	legumin_A-like_1	non-coding	Protein
169001522	3	MODIFIER	legumin_A-like_1	coding	Protein
169001568	3	MODIFIER	legumin_A-like_1	coding	Protein
169001686	3	MODIFIER	legumin_A-like_1	coding	Protein
169001734	3	MODIFIER	legumin_A-like_1	coding	Protein
169001774	3	MODIFIER	legumin_A-like_1	coding	Protein
169001813	3	MODIFIER	legumin_A-like_1	coding	Protein
169001885	3	MODIFIER	legumin_A-like_1	coding	Protein
169002309	3	MODIFIER	legumin_A-like_1	coding	Protein
169002417	3	MODIFIER	legumin_A-like_1	coding	Protein
169002543	3	MODIFIER	legumin_A-like_1	coding	Protein
169002714	3	MODIFIER	legumin_A-like_1	non-coding	Protein
169348007	3	MODIFIER	legumin_A-like_3	non-coding	Protein
169348010	3	MODIFIER	legumin_A-like_3	non-coding	Protein
169348012	3	MODIFIER	legumin_A-like_3	non-coding	Protein
169348013	3	MODIFIER	legumin_A-like_3	non-coding	Protein
169348026	3	MODIFIER	legumin_A-like_3	non-coding	Protein
169348028	3	MODIFIER	legumin_A-like_3	non-coding	Protein
169348051	3	MODIFIER	legumin_A-like_3	non-coding	Protein
169348052	3	MODIFIER	legumin_A-like_3	non-coding	Protein
169348062	3	MODIFIER	legumin_A-like_3	non-coding	Protein
169348067	3	MODIFIER	legumin_A-like_3	non-coding	Protein
169348070	3	MODIFIER	legumin_A-like_3	non-coding	Protein
169348073	3	LOW	legumin_A-like_3	non-coding	Protein
169348096	3	MODIFIER	legumin_A-like_3	coding	Protein
169348150	3	MODIFIER	legumin_A-like_3	coding	Protein
169348232	3	MODIFIER	legumin_A-like_3	coding	Protein
169349063	3	MODIFIER	legumin_A-like_3	non-coding	Protein
169349064	3	MODIFIER	legumin_A-like_3	non-coding	Protein
169349123	3	MODIFIER	legumin_A-like_3	non-coding	Protein
169349309	3	MODIFIER	legumin_A-like_3	coding	Protein
169349426	3	MODIFIER	legumin_A-like_3	coding	Protein
169349511	3	MODIFIER	legumin_A-like_3	coding	Protein
169349543	3	MODIFIER	legumin_A-like_3	coding	Protein
169349632	3	MODIFIER	legumin_A-like_3	coding	Protein
169349705	3	MODIFIER	legumin_A-like_3	non-coding	Protein
169349716	3	MODIFIER	legumin_A-like_3	non-coding	Protein
169349761	3	MODIFIER	legumin_A-like_3	non-coding	Protein
169384520	3	MODIFIER	conglutin_alpha 2-like	non-coding	Protein
169384565	3	MODIFIER	conglutin_alpha 2-like	non-coding	Protein
169384598	3	MODIFIER	conglutin_alpha 2-like	coding	Protein
169384629	3	LOW	conglutin_alpha 2-like	coding	Protein
169384698	3	MODERATE	conglutin_alpha 2-like	coding	Protein
169384905	3	LOW	conglutin_alpha 2-like	coding	Protein
169384908	3	LOW	conglutin_alpha 2-like	coding	Protein
169384960	3	MODIFIER	conglutin_alpha 2-like	non-coding	Protein
169384966	3	MODIFIER	conglutin_alpha 2-like	non-coding	Protein
169385115	3	LOW	conglutin_alpha 2-like	coding	Protein
169385125	3	MODERATE	conglutin_alpha 2-like	coding	Protein
169385136	3	LOW	conglutin_alpha 2-like	coding	Protein
169385139	3	LOW	conglutin_alpha 2-like	coding	Protein
169385175	3	LOW	conglutin_alpha 2-like	coding	Protein
169385211	3	LOW	conglutin_alpha 2-like	coding	Protein
169385241	3	LOW	conglutin_alpha 2-like	coding	Protein
169385337	3	LOW	conglutin_alpha 2-like	coding	Protein
169385365	3	MODERATE	conglutin_alpha 2-like	coding	Protein
169385436	3	LOW	conglutin_alpha 2-like	coding	Protein
169385499	3	MODERATE	conglutin_alpha 2-like	coding	Protein
169385527	3	MODERATE	conglutin_alpha 2-like	coding	Protein
169385655	3	LOW	conglutin_alpha 2-like	coding	Protein
169385663	3	MODERATE	conglutin_alpha 2-like	coding	Protein
169385727	3	LOW	conglutin_alpha 2-like	coding	Protein
169385732	3	MODERATE	conglutin_alpha 2-like	coding	Protein
169385814	3	LOW	conglutin_alpha 2-like	coding	Protein
169386009	3	LOW	conglutin_alpha 2-like	coding	Protein
169386042	3	LOW	conglutin_alpha 2-like	coding	Protein
169386149	3	MODERATE	conglutin_alpha 2-like	coding	Protein
169386180	3	LOW	conglutin_alpha 2-like	coding	Protein
169386494	3	MODIFIER	conglutin_alpha 2-like	coding	Protein
169386505	3	MODIFIER	conglutin_alpha 2-like	coding	Protein
169386575	3	MODIFIER	conglutin_alpha 2-like	coding	Protein
169386614	3	MODIFIER	conglutin_alpha 2-like	coding	Protein
169386646	3	MODIFIER	conglutin_alpha 2-like	non-coding	Protein
169386692	3	MODIFIER	conglutin_alpha 2-like	non-coding	Protein
169386700	3	MODIFIER	conglutin_alpha 2-like	non-coding	Protein
169386706	3	MODIFIER	conglutin_alpha 2-like	non-coding	Protein
169386707	3	MODIFIER	conglutin_alpha 2-like	non-coding	Protein
169386710	3	MODIFIER	conglutin_alpha 2-like	non-coding	Protein
188811099	3	MODERATE	ISA2	coding	Enzyme
188811265	3	MODERATE	ISA2	coding	Enzyme
188811984	3	MODERATE	ISA2	coding	Enzyme
278437674	3	MODIFIER	provicilin-like_1	non-coding	Protein
278437681	3	MODIFIER	provicilin-like_1	non-coding	Protein
278437784	3	MODIFIER	provicilin-like_1	coding	Protein
278437996	3	MODERATE	provicilin-like_1	coding	Protein
278438098	3	MODERATE	provicilin-like_1	coding	Protein
278438242	3	LOW	provicilin-like_1	non-coding	Protein
278438280	3	LOW	provicilin-like_1	coding	Protein
278438331	3	LOW	provicilin-like_1	coding	Protein
278438333	3	MODERATE	provicilin-like_1	coding	Protein
278438647	3	LOW	provicilin-like_1	coding	Protein
278438670	3	MODERATE	provicilin-like_1	coding	Protein
278438945	3	LOW	provicilin-like_1	coding	Protein
278438984	3	LOW	provicilin-like_1	coding	Protein
278439086	3	LOW	provicilin-like_1	coding	Protein
278439468	3	MODERATE	provicilin-like_1	coding	Protein
278439483	3	LOW	provicilin-like_1	coding	Protein
278439484	3	MODERATE	provicilin-like_1	coding	Protein
278439500	3	MODERATE	provicilin-like_1	coding	Protein
278439526	3	LOW	provicilin-like_1	coding	Protein
278439528	3	LOW	provicilin-like_1	coding	Protein
278439883	3	MODIFIER	provicilin-like_1	coding	Protein
278439981	3	MODIFIER	provicilin-like_1	coding	Protein
278440074	3	MODIFIER	provicilin-like_1	coding	Protein
278440075	3	MODIFIER	provicilin-like_1	coding	Protein
278440236	3	MODIFIER	provicilin-like_1	non-coding	Protein
278440245	3	MODIFIER	provicilin-like_1	non-coding	Protein
278440255	3	MODIFIER	provicilin-like_1	non-coding	Protein
278440271	3	MODIFIER	provicilin-like_1	non-coding	Protein
278440311	3	MODIFIER	provicilin-like_1	non-coding	Protein
278440328	3	MODIFIER	provicilin-like_1	non-coding	Protein
278440347	3	MODIFIER	provicilin-like_1	non-coding	Protein
278440348	3	MODIFIER	provicilin-like_1	non-coding	Protein
278440350	3	MODIFIER	provicilin-like_1	non-coding	Protein
278440389	3	MODIFIER	provicilin-like_1	non-coding	Protein
278440399	3	MODIFIER	provicilin-like_1	non-coding	Protein
278440462	3	MODIFIER	provicilin-like_1	non-coding	Protein
278440477	3	MODIFIER	provicilin-like_1	non-coding	Protein
278440553	3	MODIFIER	provicilin-like_1	non-coding	Protein
278440554	3	MODIFIER	provicilin-like_1	non-coding	Protein
278440638	3	MODIFIER	provicilin-like_1	non-coding	Protein
278440701	3	MODIFIER	provicilin-like_1	non-coding	Protein
278440733	3	MODIFIER	provicilin-like_1	non-coding	Protein
278440837	3	MODIFIER	provicilin-like_1	non-coding	Protein
278440873	3	MODIFIER	provicilin-like_1	non-coding	Protein
278443523	3	MODIFIER	provicilin-like_1	coding	Protein
278443624	3	MODIFIER	provicilin-like_1	coding	Protein
278443695	3	MODIFIER	provicilin-like_1	coding	Protein
278443715	3	MODIFIER	provicilin-like_1	coding	Protein
278443737	3	MODIFIER	provicilin-like_1	coding	Protein
278443750	3	MODIFIER	provicilin-like_1	coding	Protein
278443805	3	MODIFIER	provicilin-like_1	coding	Protein
278443925	3	MODIFIER	provicilin-like_1	coding	Protein
278443981	3	MODIFIER	provicilin-like_1	coding	Protein
278444036	3	MODIFIER	provicilin-like_1	coding	Protein
278444182	3	MODIFIER	provicilin-like_1	coding	Protein
278444215	3	MODIFIER	provicilin-like_1	coding	Protein
278444387	3	MODIFIER	provicilin-like_1	coding	Protein
278444388	3	MODIFIER	provicilin-like_1	coding	Protein
278444392	3	MODIFIER	provicilin-like_1	coding	Protein
278444405	3	MODIFIER	provicilin-like_1	coding	Protein
278444426	3	MODIFIER	provicilin-like_1	coding	Protein
278444429	3	MODIFIER	provicilin-like_1	coding	Protein
278444435	3	MODIFIER	provicilin-like_1	coding	Protein
278444458	3	MODIFIER	provicilin-like_1	coding	Protein
278444564	3	MODIFIER	provicilin-like_1	coding	Protein
278444613	3	MODIFIER	provicilin-like_1	coding	Protein
278444621	3	MODIFIER	provicilin-like_1	coding	Protein
278444626	3	MODIFIER	provicilin-like_1	coding	Protein
278444641	3	MODIFIER	provicilin-like_1	coding	Protein
278444661	3	MODIFIER	provicilin-like_1	coding	Protein
278444689	3	MODIFIER	provicilin-like_1	coding	Protein
278444692	3	MODIFIER	provicilin-like_1	coding	Protein
278444693	3	MODIFIER	provicilin-like_1	coding	Protein
278444698	3	MODIFIER	provicilin-like_1	coding	Protein
278444700	3	MODIFIER	provicilin-like_1	coding	Protein
278444718	3	MODIFIER	provicilin-like_1	coding	Protein
278444757	3	MODIFIER	provicilin-like_1	coding	Protein
278444758	3	MODIFIER	provicilin-like_1	coding	Protein
278444898	3	MODIFIER	provicilin-like_1	coding	Protein
278444947	3	MODIFIER	provicilin-like_1	coding	Protein
278445008	3	MODIFIER	provicilin-like_1	coding	Protein
278445023	3	MODIFIER	provicilin-like_1	coding	Protein
278445054	3	MODIFIER	provicilin-like_1	coding	Protein
278445118	3	MODIFIER	provicilin-like_1	coding	Protein
278445127	3	MODIFIER	provicilin-like_1	coding	Protein
278445147	3	MODIFIER	provicilin-like_1	coding	Protein
278445154	3	MODIFIER	provicilin-like_1	coding	Protein
278445161	3	MODIFIER	provicilin-like_1	coding	Protein
278445191	3	MODIFIER	provicilin-like_1	coding	Protein
278445235	3	MODIFIER	provicilin-like_1	coding	Protein
278445275	3	MODIFIER	provicilin-like_1	coding	Protein
278445292	3	MODIFIER	provicilin-like_1	coding	Protein
278445300	3	MODIFIER	provicilin-like_1	coding	Protein
278445341	3	MODIFIER	provicilin-like_1	coding	Protein
278445355	3	MODIFIER	provicilin-like_1	coding	Protein
278445450	3	MODIFIER	provicilin-like_1	coding	Protein
278445502	3	MODIFIER	provicilin-like_1	coding	Protein
278445576	3	MODIFIER	provicilin-like_1	coding	Protein
278445637	3	MODIFIER	provicilin-like_1	coding	Protein
278445638	3	MODIFIER	provicilin-like_1	coding	Protein
278445650	3	MODIFIER	provicilin-like_1	coding	Protein
278445663	3	MODIFIER	provicilin-like_1	coding	Protein
278445691	3	MODIFIER	provicilin-like_1	coding	Protein
278445731	3	MODIFIER	provicilin-like_1	coding	Protein
278445902	3	MODIFIER	provicilin-like_1	coding	Protein
278446004	3	MODIFIER	provicilin-like_1	coding	Protein
278446049	3	MODIFIER	provicilin-like_1	coding	Protein
278448076	3	LOW	provicilin-like_1	coding	Protein
278448140	3	MODERATE	provicilin-like_1	coding	Protein
278448514	3	MODERATE	provicilin-like_1	coding	Protein
278448517	3	MODERATE	provicilin-like_1	coding	Protein
278448601	3	MODERATE	provicilin-like_1	coding	Protein
278448612	3	MODERATE	provicilin-like_1	coding	Protein
278448636	3	MODIFIER	provicilin-like_1	coding	Protein
278448641	3	MODIFIER	provicilin-like_1	coding	Protein
278448667	3	MODIFIER	provicilin-like_1	coding	Protein
278448674	3	MODIFIER	provicilin-like_1	coding	Protein
278448692	3	MODIFIER	provicilin-like_1	coding	Protein
278448695	3	MODIFIER	provicilin-like_1	coding	Protein
278448807	3	MODIFIER	provicilin-like_1	coding	Protein
278448822	3	MODIFIER	provicilin-like_1	non-coding	Protein
278448842	3	MODIFIER	provicilin-like_1	non-coding	Protein
278448848	3	MODIFIER	provicilin-like_1	non-coding	Protein
278448867	3	MODIFIER	provicilin-like_1	non-coding	Protein
278448898	3	MODIFIER	provicilin-like_1	non-coding	Protein
278448919	3	MODIFIER	provicilin-like_1	non-coding	Protein
278501916	3	LOW	provicilin-like_2	coding	Protein
278501967	3	LOW	provicilin-like_2	coding	Protein
278502188	3	MODIFIER	provicilin-like_2	non-coding	Protein
278502217	3	MODIFIER	provicilin-like_2	non-coding	Protein
278502283	3	LOW	provicilin-like_2	coding	Protein
278502306	3	MODERATE	provicilin-like_2	coding	Protein
278503278	3	MODERATE	provicilin-like_2	coding	Protein
278503484	3	MODIFIER	provicilin-like_2	non-coding	Protein
278503539	3	MODIFIER	provicilin-like_2	non-coding	Protein
278503798	3	MODIFIER	provicilin-like_2	coding	Protein
278503806	3	MODIFIER	provicilin-like_2	coding	Protein
278503859	3	MODIFIER	provicilin-like_2	coding	Protein
278503925	3	MODIFIER	provicilin-like_2	coding	Protein
278504113	3	MODIFIER	provicilin-like_2	non-coding	Protein
278504135	3	MODIFIER	provicilin-like_2	non-coding	Protein
278504286	3	MODIFIER	provicilin-like_2	non-coding	Protein
278504328	3	MODIFIER	provicilin-like_2	non-coding	Protein
278504346	3	MODIFIER	provicilin-like_2	non-coding	Protein
278504367	3	MODIFIER	provicilin-like_2	non-coding	Protein
278504376	3	MODIFIER	provicilin-like_2	non-coding	Protein
278504399	3	MODIFIER	provicilin-like_2	non-coding	Protein
508133846	3	MODIFIER	PGDH	non-coding	Enzyme
508133855	3	MODIFIER	PGDH	non-coding	Enzyme
508133919	3	LOW	PGDH	coding	Enzyme
508133969	3	MODIFIER	PGDH	coding	Enzyme
508134138	3	LOW	PGDH	coding	Enzyme
508134144	3	LOW	PGDH	coding	Enzyme
508134149	3	MODERATE	PGDH	coding	Enzyme
508134330	3	LOW	PGDH	coding	Enzyme
508134390	3	LOW	PGDH	coding	Enzyme
508134491	3	MODERATE	PGDH	coding	Enzyme
508134519	3	LOW	PGDH	coding	Enzyme
508134609	3	LOW	PGDH	coding	Enzyme
508134615	3	LOW	PGDH	coding	Enzyme
508134617	3	MODERATE	PGDH	coding	Enzyme
508134729	3	LOW	PGDH	coding	Enzyme
508135044	3	LOW	PGDH	coding	Enzyme
508135086	3	LOW	PGDH	coding	Enzyme
508135116	3	LOW	PGDH	coding	Enzyme
508135158	3	LOW	PGDH	coding	Enzyme
508135218	3	LOW	PGDH	coding	Enzyme
508135242	3	LOW	PGDH	coding	Enzyme
508135245	3	LOW	PGDH	coding	Enzyme
508135275	3	LOW	PGDH	coding	Enzyme
508135278	3	LOW	PGDH	coding	Enzyme
508135314	3	LOW	PGDH	coding	Enzyme
508135449	3	LOW	PGDH	coding	Enzyme
508135584	3	MODIFIER	PGDH	non-coding	Enzyme
508135609	3	MODIFIER	PGDH	non-coding	Enzyme
508135628	3	MODIFIER	PGDH	non-coding	Enzyme
508135632	3	MODIFIER	PGDH	non-coding	Enzyme
508135662	3	MODIFIER	PGDH	non-coding	Enzyme
508135666	3	MODIFIER	PGDH	non-coding	Enzyme
508135674	3	MODIFIER	PGDH	non-coding	Enzyme
508135705	3	MODIFIER	PGDH	non-coding	Enzyme
508135708	3	MODIFIER	PGDH	non-coding	Enzyme
508135737	3	MODIFIER	PGDH	non-coding	Enzyme
508135745	3	MODIFIER	PGDH	non-coding	Enzyme
508135754	3	MODIFIER	PGDH	non-coding	Enzyme
508135762	3	MODIFIER	PGDH	non-coding	Enzyme
508135773	3	MODIFIER	PGDH	non-coding	Enzyme
508135782	3	MODIFIER	PGDH	non-coding	Enzyme
508135854	3	MODIFIER	PGDH	non-coding	Enzyme
508135991	3	MODIFIER	PGDH	non-coding	Enzyme
508135995	3	MODIFIER	PGDH	non-coding	Enzyme
508135996	3	MODIFIER	PGDH	non-coding	Enzyme
508135998	3	MODIFIER	PGDH	non-coding	Enzyme
508136001	3	MODIFIER	PGDH	non-coding	Enzyme
508136002	3	MODIFIER	PGDH	non-coding	Enzyme
508136013	3	MODIFIER	PGDH	non-coding	Enzyme
508136014	3	MODIFIER	PGDH	non-coding	Enzyme
508136027	3	MODIFIER	PGDH	non-coding	Enzyme
508136055	3	MODIFIER	PGDH	non-coding	Enzyme
508136127	3	MODIFIER	PGDH	non-coding	Enzyme
508136136	3	MODIFIER	PGDH	non-coding	Enzyme
508136141	3	MODIFIER	PGDH	non-coding	Enzyme
508136150	3	MODIFIER	PGDH	non-coding	Enzyme
508136152	3	MODIFIER	PGDH	non-coding	Enzyme
508136161	3	MODIFIER	PGDH	non-coding	Enzyme
508136175	3	MODIFIER	PGDH	non-coding	Enzyme
508136193	3	MODIFIER	PGDH	non-coding	Enzyme
508136214	3	MODIFIER	PGDH	non-coding	Enzyme
508136236	3	MODIFIER	PGDH	non-coding	Enzyme
508136255	3	MODIFIER	PGDH	non-coding	Enzyme
508136259	3	MODIFIER	PGDH	non-coding	Enzyme
508136275	3	MODIFIER	PGDH	non-coding	Enzyme
508136314	3	MODIFIER	PGDH	non-coding	Enzyme
508136451	3	MODIFIER	PGDH	non-coding	Enzyme
508136462	3	MODIFIER	PGDH	non-coding	Enzyme
508136669	3	MODIFIER	PGDH	coding	Enzyme
508136693	3	MODIFIER	PGDH	coding	Enzyme
508136932	3	MODIFIER	PGDH	non-coding	Enzyme
508136958	3	MODIFIER	PGDH	non-coding	Enzyme
13420470	4	MODIFIER	AGPase_L2	coding	Enzyme
13420665	4	LOW	AGPase_L2	coding	Enzyme
13420984	4	LOW	AGPase_L2	coding	Enzyme
13421023	4	LOW	AGPase_L2	coding	Enzyme
13421425	4	LOW	AGPase_L2	coding	Enzyme
13421688	4	LOW	AGPase_L2	coding	Enzyme
13422612	4	LOW	AGPase_L2	coding	Enzyme
13423069	4	LOW	AGPase_L2	coding	Enzyme
13423369	4	MODERATE	AGPase_L2	coding	Enzyme
13423488	4	LOW	AGPase_L2	coding	Enzyme
13423577	4	LOW	AGPase_L2	non-coding	Enzyme
13423580	4	LOW	AGPase_L2	non-coding	Enzyme
13423711	4	LOW	AGPase_L2	coding	Enzyme
13423798	4	LOW	AGPase_L2	non-coding	Enzyme
13423880	4	MODERATE	AGPase_L2	coding	Enzyme
13423917	4	LOW	AGPase_L2	coding	Enzyme
13424175	4	MODERATE	AGPase_L2	coding	Enzyme
13424192	4	LOW	AGPase_L2	coding	Enzyme
13424333	4	MODIFIER	AGPase_L2	coding	Enzyme
40647794	4	MODIFIER	SuSy1	non-coding	Enzyme
40647860	4	MODIFIER	SuSy1	non-coding	Enzyme
40647879	4	MODIFIER	SuSy1	coding	Enzyme
40648029	4	MODIFIER	SuSy1	coding	Enzyme
40648070	4	MODIFIER	SuSy1	coding	Enzyme
40648091	4	MODIFIER	SuSy1	coding	Enzyme
40648098	4	MODIFIER	SuSy1	coding	Enzyme
40648101	4	MODIFIER	SuSy1	coding	Enzyme
40648164	4	MODIFIER	SuSy1	non-coding	Enzyme
40648182	4	MODIFIER	SuSy1	non-coding	Enzyme
40648196	4	MODIFIER	SuSy1	non-coding	Enzyme
40648209	4	MODIFIER	SuSy1	non-coding	Enzyme
40648769	4	LOW	SuSy1	coding	Enzyme
40648796	4	LOW	SuSy1	coding	Enzyme
40648958	4	LOW	SuSy1	coding	Enzyme
40649477	4	LOW	SuSy1	coding	Enzyme
40649641	4	MODIFIER	SuSy1	non-coding	Enzyme
40649705	4	MODIFIER	SuSy1	non-coding	Enzyme
40649789	4	LOW	SuSy1	coding	Enzyme
40649839	4	LOW	SuSy1	non-coding	Enzyme
40649891	4	MODIFIER	SuSy1	non-coding	Enzyme
40649915	4	LOW	SuSy1	non-coding	Enzyme
40650033	4	LOW	SuSy1	coding	Enzyme
40650042	4	LOW	SuSy1	coding	Enzyme
40650116	4	MODIFIER	SuSy1	non-coding	Enzyme
40650200	4	MODIFIER	SuSy1	non-coding	Enzyme
40650267	4	LOW	SuSy1	coding	Enzyme
40650346	4	MODIFIER	SuSy1	non-coding	Enzyme
40650354	4	MODIFIER	SuSy1	non-coding	Enzyme
40650427	4	LOW	SuSy1	coding	Enzyme
40650451	4	LOW	SuSy1	coding	Enzyme
40650466	4	LOW	SuSy1	coding	Enzyme
40650511	4	LOW	SuSy1	coding	Enzyme
40650514	4	LOW	SuSy1	coding	Enzyme
40650543	4	LOW	SuSy1	coding	Enzyme
40650577	4	LOW	SuSy1	coding	Enzyme
40650625	4	LOW	SuSy1	coding	Enzyme
40650749	4	MODIFIER	SuSy1	non-coding	Enzyme
40650765	4	MODIFIER	SuSy1	non-coding	Enzyme
40650888	4	LOW	SuSy1	coding	Enzyme
40650915	4	LOW	SuSy1	coding	Enzyme
40651049	4	MODIFIER	SuSy1	non-coding	Enzyme
40651091	4	LOW	SuSy1	non-coding	Enzyme
40651192	4	LOW	SuSy1	coding	Enzyme
40651252	4	LOW	SuSy1	non-coding	Enzyme
40651309	4	MODIFIER	SuSy1	non-coding	Enzyme
40651320	4	MODIFIER	SuSy1	non-coding	Enzyme
40651339	4	MODIFIER	SuSy1	non-coding	Enzyme
40651341	4	MODIFIER	SuSy1	non-coding	Enzyme
40651351	4	MODIFIER	SuSy1	non-coding	Enzyme
40651357	4	MODIFIER	SuSy1	non-coding	Enzyme
40651435	4	LOW	SuSy1	coding	Enzyme
40651465	4	LOW	SuSy1	coding	Enzyme
40651468	4	LOW	SuSy1	coding	Enzyme
40651636	4	LOW	SuSy1	coding	Enzyme
40651747	4	MODIFIER	SuSy1	non-coding	Enzyme
40651768	4	MODIFIER	SuSy1	non-coding	Enzyme
40651945	4	MODIFIER	SuSy1	non-coding	Enzyme
40652000	4	MODIFIER	SuSy1	non-coding	Enzyme
40652008	4	MODIFIER	SuSy1	non-coding	Enzyme
40652013	4	MODIFIER	SuSy1	non-coding	Enzyme
40652300	4	MODIFIER	SuSy1	non-coding	Enzyme
40652451	4	MODIFIER	SuSy1	coding	Enzyme
40652522	4	MODIFIER	SuSy1	coding	Enzyme
40652592	4	MODIFIER	SuSy1	non-coding	Enzyme
466612169	4	LOW	GBSSIb	coding	Enzyme
466612207	4	MODIFIER	GBSSIb	coding	Enzyme
466612219	4	MODIFIER	GBSSIb	coding	Enzyme
466612226	4	MODIFIER	GBSSIb	coding	Enzyme
466612281	4	MODIFIER	GBSSIb	coding	Enzyme
466612284	4	MODIFIER	GBSSIb	coding	Enzyme
466612291	4	MODIFIER	GBSSIb	coding	Enzyme
466612334	4	MODIFIER	GBSSIb	coding	Enzyme
466612351	4	MODIFIER	GBSSIb	coding	Enzyme
466612411	4	HIGH	GBSSIb	coding	Enzyme
466612421	4	MODIFIER	GBSSIb	coding	Enzyme
466612430	4	MODIFIER	GBSSIb	coding	Enzyme
466612440	4	MODIFIER	GBSSIb	coding	Enzyme
466612448	4	MODIFIER	GBSSIb	coding	Enzyme
466612458	4	MODIFIER	GBSSIb	coding	Enzyme
466612474	4	MODIFIER	GBSSIb	coding	Enzyme
466612483	4	HIGH	GBSSIb	coding	Enzyme
466612484	4	HIGH	GBSSIb	coding	Enzyme
466612485	4	LOW	GBSSIb	coding	Enzyme
466612508	4	MODIFIER	GBSSIb	coding	Enzyme
466612514	4	MODIFIER	GBSSIb	coding	Enzyme
466612519	4	MODIFIER	GBSSIb	coding	Enzyme
466612541	4	MODIFIER	GBSSIb	coding	Enzyme
466612544	4	MODIFIER	GBSSIb	coding	Enzyme
466612621	4	LOW	GBSSIb	coding	Enzyme
466612663	4	LOW	GBSSIb	coding	Enzyme
466612794	4	LOW	GBSSIb	non-coding	Enzyme
466612795	4	LOW	GBSSIb	non-coding	Enzyme
466612846	4	LOW	GBSSIb	coding	Enzyme
466612906	4	LOW	GBSSIb	coding	Enzyme
466612912	4	LOW	GBSSIb	coding	Enzyme
466612930	4	LOW	GBSSIb	non-coding	Enzyme
466612932	4	LOW	GBSSIb	non-coding	Enzyme
466613026	4	LOW	GBSSIb	non-coding	Enzyme
466613037	4	LOW	GBSSIb	coding	Enzyme
466613058	4	LOW	GBSSIb	coding	Enzyme
466613537	4	LOW	GBSSIb	coding	Enzyme
466613617	4	MODERATE	GBSSIb	coding	Enzyme
466613622	4	MODERATE	GBSSIb	coding	Enzyme
466613694	4	LOW	GBSSIb	non-coding	Enzyme
466613975	4	LOW	GBSSIb	coding	Enzyme
466614080	4	LOW	GBSSIb	coding	Enzyme
466614168	4	LOW	GBSSIb	coding	Enzyme
466614186	4	LOW	GBSSIb	coding	Enzyme
466614216	4	LOW	GBSSIb	coding	Enzyme
466614222	4	LOW	GBSSIb	coding	Enzyme
466614227	4	MODERATE	GBSSIb	coding	Enzyme
466614228	4	LOW	GBSSIb	coding	Enzyme
466614436	4	LOW	GBSSIb	coding	Enzyme
466614451	4	LOW	GBSSIb	coding	Enzyme
466614454	4	LOW	GBSSIb	coding	Enzyme
466614567	4	MODERATE	GBSSIb	coding	Enzyme
466614584	4	LOW	GBSSIb	coding	Enzyme
466614590	4	LOW	GBSSIb	coding	Enzyme
466614790	4	LOW	GBSSIb	coding	Enzyme
466614814	4	LOW	GBSSIb	coding	Enzyme
466614973	4	LOW	GBSSIb	coding	Enzyme
466615182	4	LOW	GBSSIb	non-coding	Enzyme
466615212	4	LOW	GBSSIb	coding	Enzyme
466615381	4	LOW	GBSSIb	coding	Enzyme
466615402	4	LOW	GBSSIb	coding	Enzyme
466615411	4	LOW	GBSSIb	coding	Enzyme
466615420	4	LOW	GBSSIb	coding	Enzyme
466615504	4	LOW	GBSSIb	coding	Enzyme
466615557	4	LOW	GBSSIb	coding	Enzyme
466615564	4	LOW	GBSSIb	coding	Enzyme
466615570	4	LOW	GBSSIb	coding	Enzyme
466615587	4	MODERATE	GBSSIb	coding	Enzyme
466615601	4	MODERATE	GBSSIb	coding	Enzyme
466615616	4	MODERATE	GBSSIb	coding	Enzyme
466615698	4	MODERATE	GBSSIb	coding	Enzyme
466615711	4	LOW	GBSSIb	coding	Enzyme
466616069	4	LOW	GBSSIb	non-coding	Enzyme
466616070	4	LOW	GBSSIb	non-coding	Enzyme
466616116	4	LOW	GBSSIb	coding	Enzyme
466616157	4	MODIFIER	GBSSIb	coding	Enzyme
466616341	4	MODIFIER	GBSSIb	non-coding	Enzyme
466616342	4	MODIFIER	GBSSIb	non-coding	Enzyme
466616347	4	MODIFIER	GBSSIb	non-coding	Enzyme
11190699	5	MODIFIER	rb	coding	Enzyme
11190831	5	MODIFIER	rb	coding	Enzyme
11190854	5	MODIFIER	rb	coding	Enzyme
11190886	5	MODIFIER	rb	coding	Enzyme
11190927	5	MODIFIER	rb	coding	Enzyme
11191040	5	LOW	rb	coding	Enzyme
11191077	5	MODERATE	rb	coding	Enzyme
11191165	5	MODIFIER	rb	non-coding	Enzyme
11191172	5	MODIFIER	rb	non-coding	Enzyme
11191187	5	MODIFIER	rb	non-coding	Enzyme
11191256	5	MODIFIER	rb	non-coding	Enzyme
11191271	5	MODIFIER	rb	non-coding	Enzyme
11191327	5	LOW	rb	coding	Enzyme
11191430	5	MODIFIER	rb	non-coding	Enzyme
11191463	5	MODIFIER	rb	non-coding	Enzyme
11191471	5	MODIFIER	rb	non-coding	Enzyme
11191489	5	MODIFIER	rb	non-coding	Enzyme
11191728	5	MODIFIER	rb	non-coding	Enzyme
11191748	5	MODIFIER	rb	non-coding	Enzyme
11191756	5	MODIFIER	rb	non-coding	Enzyme
11191758	5	MODIFIER	rb	non-coding	Enzyme
11192050	5	LOW	rb	coding	Enzyme
11192056	5	LOW	rb	coding	Enzyme
11192279	5	LOW	rb	coding	Enzyme
11192312	5	LOW	rb	coding	Enzyme
11192327	5	LOW	rb	non-coding	Enzyme
11192402	5	LOW	rb	non-coding	Enzyme
11192550	5	LOW	rb	non-coding	Enzyme
11192584	5	LOW	rb	coding	Enzyme
11192590	5	LOW	rb	coding	Enzyme
11192606	5	MODERATE	rb	coding	Enzyme
11192655	5	LOW	rb	non-coding	Enzyme
11192658	5	LOW	rb	non-coding	Enzyme
11192774	5	LOW	rb	coding	Enzyme
11192777	5	LOW	rb	coding	Enzyme
11192783	5	LOW	rb	coding	Enzyme
11192906	5	LOW	rb	coding	Enzyme
11192918	5	LOW	rb	coding	Enzyme
11193013	5	LOW	rb	non-coding	Enzyme
11193024	5	LOW	rb	coding	Enzyme
11193175	5	LOW	rb	non-coding	Enzyme
11193211	5	LOW	rb	coding	Enzyme
11193271	5	LOW	rb	non-coding	Enzyme
11193349	5	LOW	rb	non-coding	Enzyme
11193419	5	LOW	rb	coding	Enzyme
11193422	5	LOW	rb	coding	Enzyme
11193440	5	LOW	rb	coding	Enzyme
11193593	5	LOW	rb	coding	Enzyme
11193755	5	LOW	rb	coding	Enzyme
11194035	5	MODIFIER	rb	coding	Enzyme
11194050	5	MODIFIER	rb	coding	Enzyme
11194209	5	MODIFIER	rb	coding	Enzyme
11194246	5	MODIFIER	rb	coding	Enzyme
11194272	5	MODIFIER	rb	coding	Enzyme
11194273	5	MODIFIER	rb	coding	Enzyme
23959919	5	MODIFIER	SBEII	non-coding	Enzyme
23960042	5	MODIFIER	SBEII	coding	Enzyme
23960119	5	MODIFIER	SBEII	coding	Enzyme
23960329	5	MODIFIER	SBEII	non-coding	Enzyme
23960383	5	MODIFIER	SBEII	non-coding	Enzyme
23960399	5	MODERATE	SBEII	coding	Enzyme
23960427	5	LOW	SBEII	coding	Enzyme
23960446	5	MODERATE	SBEII	coding	Enzyme
23960448	5	LOW	SBEII	coding	Enzyme
23960451	5	LOW	SBEII	coding	Enzyme
23960454	5	LOW	SBEII	coding	Enzyme
23960538	5	MODIFIER	SBEII	non-coding	Enzyme
23960539	5	MODIFIER	SBEII	non-coding	Enzyme
23960545	5	MODIFIER	SBEII	non-coding	Enzyme
23960592	5	MODIFIER	SBEII	non-coding	Enzyme
23960594	5	MODIFIER	SBEII	non-coding	Enzyme
23960613	5	MODIFIER	SBEII	non-coding	Enzyme
23960615	5	MODIFIER	SBEII	non-coding	Enzyme
23960617	5	MODIFIER	SBEII	non-coding	Enzyme
23960655	5	MODIFIER	SBEII	non-coding	Enzyme
23960707	5	MODIFIER	SBEII	non-coding	Enzyme
23960740	5	MODIFIER	SBEII	non-coding	Enzyme
23960756	5	MODIFIER	SBEII	non-coding	Enzyme
23960761	5	MODIFIER	SBEII	non-coding	Enzyme
23960893	5	MODIFIER	SBEII	non-coding	Enzyme
23960912	5	MODIFIER	SBEII	non-coding	Enzyme
23960913	5	MODIFIER	SBEII	non-coding	Enzyme
23960920	5	MODIFIER	SBEII	non-coding	Enzyme
23960921	5	MODIFIER	SBEII	non-coding	Enzyme
23960931	5	MODIFIER	SBEII	non-coding	Enzyme
23960951	5	MODIFIER	SBEII	non-coding	Enzyme
23960969	5	MODIFIER	SBEII	non-coding	Enzyme
23960989	5	MODIFIER	SBEII	non-coding	Enzyme
23961019	5	MODIFIER	SBEII	non-coding	Enzyme
23961034	5	MODIFIER	SBEII	non-coding	Enzyme
23961038	5	MODIFIER	SBEII	non-coding	Enzyme
23961044	5	MODIFIER	SBEII	non-coding	Enzyme
23961059	5	MODIFIER	SBEII	non-coding	Enzyme
23961063	5	MODIFIER	SBEII	non-coding	Enzyme
23961087	5	MODIFIER	SBEII	non-coding	Enzyme
23961099	5	MODIFIER	SBEII	non-coding	Enzyme
23961144	5	MODIFIER	SBEII	non-coding	Enzyme
23961172	5	MODIFIER	SBEII	non-coding	Enzyme
23961180	5	MODIFIER	SBEII	non-coding	Enzyme
23961187	5	MODIFIER	SBEII	non-coding	Enzyme
23961203	5	MODIFIER	SBEII	non-coding	Enzyme
23961268	5	MODIFIER	SBEII	non-coding	Enzyme
23961278	5	MODIFIER	SBEII	non-coding	Enzyme
23961279	5	MODIFIER	SBEII	non-coding	Enzyme
23961281	5	MODIFIER	SBEII	non-coding	Enzyme
23961373	5	LOW	SBEII	coding	Enzyme
23961386	5	MODERATE	SBEII	coding	Enzyme
23961412	5	LOW	SBEII	coding	Enzyme
23961479	5	MODERATE	SBEII	coding	Enzyme
23961523	5	LOW	SBEII	non-coding	Enzyme
23961538	5	MODIFIER	SBEII	non-coding	Enzyme
23961550	5	MODIFIER	SBEII	non-coding	Enzyme
23961958	5	LOW	SBEII	coding	Enzyme
23962100	5	LOW	SBEII	coding	Enzyme
23962112	5	LOW	SBEII	coding	Enzyme
23962229	5	LOW	SBEII	coding	Enzyme
23962286	5	LOW	SBEII	coding	Enzyme
23962346	5	LOW	SBEII	non-coding	Enzyme
23962347	5	LOW	SBEII	non-coding	Enzyme
23962704	5	LOW	SBEII	non-coding	Enzyme
23962723	5	LOW	SBEII	coding	Enzyme
23962726	5	LOW	SBEII	coding	Enzyme
23962792	5	LOW	SBEII	coding	Enzyme
23962816	5	LOW	SBEII	coding	Enzyme
23962831	5	LOW	SBEII	coding	Enzyme
23962939	5	LOW	SBEII	coding	Enzyme
23962954	5	LOW	SBEII	coding	Enzyme
23963059	5	LOW	SBEII	coding	Enzyme
23963248	5	LOW	SBEII	coding	Enzyme
23963269	5	LOW	SBEII	coding	Enzyme
23963293	5	LOW	SBEII	coding	Enzyme
23963302	5	MODERATE	SBEII	coding	Enzyme
23963361	5	MODERATE	SBEII	coding	Enzyme
23963386	5	LOW	SBEII	coding	Enzyme
23963429	5	MODERATE	SBEII	coding	Enzyme
23963452	5	LOW	SBEII	coding	Enzyme
23963813	5	LOW	SBEII	coding	Enzyme
23963882	5	LOW	SBEII	coding	Enzyme
23963891	5	LOW	SBEII	coding	Enzyme
23963894	5	LOW	SBEII	coding	Enzyme
23964073	5	LOW	SBEII	coding	Enzyme
23964641	5	LOW	SBEII	non-coding	Enzyme
23964730	5	MODERATE	SBEII	coding	Enzyme
23965100	5	LOW	SBEII	non-coding	Enzyme
23965101	5	LOW	SBEII	non-coding	Enzyme
23965277	5	LOW	SBEII	coding	Enzyme
23965541	5	LOW	SBEII	coding	Enzyme
23965550	5	LOW	SBEII	coding	Enzyme
23965571	5	LOW	SBEII	coding	Enzyme
23965586	5	LOW	SBEII	coding	Enzyme
23965598	5	LOW	SBEII	coding	Enzyme
23965639	5	MODERATE	SBEII	coding	Enzyme
23965779	5	LOW	SBEII	non-coding	Enzyme
23965780	5	LOW	SBEII	non-coding	Enzyme
23965823	5	MODERATE	SBEII	coding	Enzyme
23965835	5	MODERATE	SBEII	coding	Enzyme
23965839	5	MODERATE	SBEII	coding	Enzyme
23965840	5	MODERATE	SBEII	coding	Enzyme
23965862	5	MODERATE	SBEII	coding	Enzyme
23965863	5	LOW	SBEII	coding	Enzyme
23965864	5	MODERATE	SBEII	coding	Enzyme
23965880	5	MODERATE	SBEII	coding	Enzyme
23965907	5	MODERATE	SBEII	coding	Enzyme
23965930	5	MODERATE	SBEII	coding	Enzyme
23965941	5	LOW	SBEII	coding	Enzyme
23965956	5	MODERATE	SBEII	coding	Enzyme
23965968	5	LOW	SBEII	coding	Enzyme
23966011	5	MODERATE	SBEII	coding	Enzyme
23966034	5	MODIFIER	SBEII	coding	Enzyme
23966081	5	MODIFIER	SBEII	coding	Enzyme
23966102	5	MODIFIER	SBEII	coding	Enzyme
23966103	5	MODIFIER	SBEII	coding	Enzyme
23966138	5	MODIFIER	SBEII	coding	Enzyme
23966177	5	MODIFIER	SBEII	coding	Enzyme
23966270	5	MODIFIER	SBEII	coding	Enzyme
23966275	5	MODIFIER	SBEII	coding	Enzyme
23966327	5	MODIFIER	SBEII	non-coding	Enzyme
23966356	5	MODIFIER	SBEII	non-coding	Enzyme
23966365	5	MODIFIER	SBEII	non-coding	Enzyme
23966403	5	MODIFIER	SBEII	non-coding	Enzyme
23966404	5	MODIFIER	SBEII	non-coding	Enzyme
53190908	5	MODIFIER	provicilin-like_3	non-coding	Protein
53190925	5	MODIFIER	provicilin-like_3	non-coding	Protein
53190947	5	MODIFIER	provicilin-like_3	non-coding	Protein
53191038	5	MODIFIER	provicilin-like_3	coding	Protein
53191063	5	MODIFIER	provicilin-like_3	coding	Protein
53191065	5	MODIFIER	provicilin-like_3	coding	Protein
53191122	5	MODERATE	provicilin-like_3	coding	Protein
53191123	5	MODERATE	provicilin-like_3	coding	Protein
53191277	5	LOW	provicilin-like_3	coding	Protein
53191307	5	LOW	provicilin-like_3	non-coding	Protein
53191334	5	MODIFIER	provicilin-like_3	non-coding	Protein
53191353	5	MODIFIER	provicilin-like_3	non-coding	Protein
53191738	5	LOW	provicilin-like_3	coding	Protein
53191785	5	MODIFIER	provicilin-like_3	non-coding	Protein
53191789	5	MODIFIER	provicilin-like_3	non-coding	Protein
53191793	5	MODIFIER	provicilin-like_3	non-coding	Protein
53191800	5	MODIFIER	provicilin-like_3	non-coding	Protein
53191804	5	MODIFIER	provicilin-like_3	non-coding	Protein
53191808	5	MODIFIER	provicilin-like_3	non-coding	Protein
53191812	5	MODIFIER	provicilin-like_3	non-coding	Protein
53191816	5	MODIFIER	provicilin-like_3	non-coding	Protein
53191943	5	MODIFIER	provicilin-like_3	non-coding	Protein
53191975	5	MODIFIER	provicilin-like_3	non-coding	Protein
53191981	5	MODIFIER	provicilin-like_3	non-coding	Protein
53192011	5	MODIFIER	provicilin-like_3	non-coding	Protein
53192045	5	MODIFIER	provicilin-like_3	non-coding	Protein
53192128	5	MODIFIER	provicilin-like_3	non-coding	Protein
53192347	5	LOW	provicilin-like_3	coding	Protein
53192386	5	LOW	provicilin-like_3	coding	Protein
53192390	5	MODERATE	provicilin-like_3	coding	Protein
53192426	5	MODERATE	provicilin-like_3	coding	Protein
53192438	5	MODERATE	provicilin-like_3	coding	Protein
53192461	5	MODERATE	provicilin-like_3	coding	Protein
53192517	5	MODIFIER	provicilin-like_3	non-coding	Protein
53192625	5	MODERATE	provicilin-like_3	coding	Protein
53192711	5	MODIFIER	provicilin-like_3	non-coding	Protein
53192780	5	MODIFIER	provicilin-like_3	non-coding	Protein
53192789	5	MODIFIER	provicilin-like_3	non-coding	Protein
53192798	5	MODIFIER	provicilin-like_3	non-coding	Protein
53192830	5	LOW	provicilin-like_3	non-coding	Protein
53192848	5	LOW	provicilin-like_3	coding	Protein
53192871	5	MODERATE	provicilin-like_3	coding	Protein
53192923	5	LOW	provicilin-like_3	coding	Protein
53193021	5	MODIFIER	provicilin-like_3	non-coding	Protein
53193081	5	MODIFIER	provicilin-like_3	non-coding	Protein
53193083	5	MODIFIER	provicilin-like_3	non-coding	Protein
53193085	5	MODIFIER	provicilin-like_3	non-coding	Protein
53193097	5	MODIFIER	provicilin-like_3	non-coding	Protein
53193099	5	MODIFIER	provicilin-like_3	non-coding	Protein
53193121	5	MODIFIER	provicilin-like_3	non-coding	Protein
53193132	5	MODIFIER	provicilin-like_3	non-coding	Protein
53193270	5	LOW	provicilin-like_3	coding	Protein
53193279	5	LOW	provicilin-like_3	coding	Protein
53193285	5	LOW	provicilin-like_3	coding	Protein
53193294	5	LOW	provicilin-like_3	coding	Protein
53193327	5	LOW	provicilin-like_3	coding	Protein
53193331	5	MODERATE	provicilin-like_3	coding	Protein
53193385	5	MODERATE	provicilin-like_3	coding	Protein
53193386	5	MODERATE	provicilin-like_3	coding	Protein
53193531	5	MODIFIER	provicilin-like_3	non-coding	Protein
53193579	5	MODIFIER	provicilin-like_3	non-coding	Protein
53276347	5	MODIFIER	provicilin-like_4	non-coding	Protein
53276369	5	MODIFIER	provicilin-like_4	non-coding	Protein
53276427	5	MODIFIER	provicilin-like_4	coding	Protein
53276514	5	MODIFIER	provicilin-like_4	coding	Protein
53276611	5	MODIFIER	provicilin-like_4	coding	Protein
53276718	5	MODIFIER	provicilin-like_4	coding	Protein
53276728	5	LOW	provicilin-like_4	non-coding	Protein
53276729	5	LOW	provicilin-like_4	non-coding	Protein
53276756	5	MODIFIER	provicilin-like_4	non-coding	Protein
53276764	5	MODIFIER	provicilin-like_4	non-coding	Protein
53276779	5	MODIFIER	provicilin-like_4	non-coding	Protein
53276780	5	MODIFIER	provicilin-like_4	non-coding	Protein
53276824	5	MODIFIER	provicilin-like_4	non-coding	Protein
53276893	5	MODIFIER	provicilin-like_4	coding	Protein
53276950	5	MODIFIER	provicilin-like_4	coding	Protein
53276996	5	MODIFIER	provicilin-like_4	coding	Protein
53277011	5	MODIFIER	provicilin-like_4	coding	Protein
53277047	5	MODIFIER	provicilin-like_4	coding	Protein
53277085	5	MODIFIER	provicilin-like_4	coding	Protein
53277106	5	MODIFIER	provicilin-like_4	coding	Protein
53277157	5	MODIFIER	provicilin-like_4	coding	Protein
53277161	5	MODIFIER	provicilin-like_4	coding	Protein
53277170	5	MODIFIER	provicilin-like_4	coding	Protein
53277212	5	MODIFIER	provicilin-like_4	non-coding	Protein
53277216	5	MODIFIER	provicilin-like_4	non-coding	Protein
53277222	5	MODIFIER	provicilin-like_4	non-coding	Protein
53277223	5	MODIFIER	provicilin-like_4	non-coding	Protein
53277231	5	MODIFIER	provicilin-like_4	non-coding	Protein
53277235	5	MODIFIER	provicilin-like_4	non-coding	Protein
53277239	5	MODIFIER	provicilin-like_4	non-coding	Protein
53277243	5	MODIFIER	provicilin-like_4	non-coding	Protein
53277247	5	MODIFIER	provicilin-like_4	non-coding	Protein
53277251	5	MODIFIER	provicilin-like_4	non-coding	Protein
53277317	5	MODIFIER	provicilin-like_4	non-coding	Protein
53277371	5	MODIFIER	provicilin-like_4	non-coding	Protein
53277433	5	MODIFIER	provicilin-like_4	non-coding	Protein
53277434	5	MODIFIER	provicilin-like_4	non-coding	Protein
53278215	5	MODIFIER	provicilin-like_4	coding	Protein
53278341	5	MODIFIER	provicilin-like_4	coding	Protein
53278373	5	LOW	provicilin-like_4	non-coding	Protein
53278431	5	MODIFIER	provicilin-like_4	non-coding	Protein
53278473	5	MODIFIER	provicilin-like_4	non-coding	Protein
53278483	5	MODIFIER	provicilin-like_4	non-coding	Protein
53279321	5	MODIFIER	provicilin-like_4	non-coding	Protein
53279404	5	MODIFIER	provicilin-like_4	non-coding	Protein
53279439	5	MODIFIER	provicilin-like_4	non-coding	Protein
53279490	5	MODIFIER	provicilin-like_4	non-coding	Protein
53279540	5	MODIFIER	provicilin-like_4	non-coding	Protein
53279587	5	MODIFIER	provicilin-like_4	non-coding	Protein
53279608	5	MODIFIER	provicilin-like_4	non-coding	Protein
53279618	5	MODIFIER	provicilin-like_4	non-coding	Protein
53279642	5	MODIFIER	provicilin-like_4	non-coding	Protein
53279660	5	MODIFIER	provicilin-like_4	non-coding	Protein
53279674	5	MODIFIER	provicilin-like_4	non-coding	Protein
53279679	5	MODIFIER	provicilin-like_4	non-coding	Protein
53279680	5	MODIFIER	provicilin-like_4	non-coding	Protein
53279687	5	MODIFIER	provicilin-like_4	non-coding	Protein
53279700	5	MODIFIER	provicilin-like_4	non-coding	Protein
53279715	5	MODIFIER	provicilin-like_4	non-coding	Protein
53279724	5	MODIFIER	provicilin-like_4	non-coding	Protein
53279739	5	MODIFIER	provicilin-like_4	non-coding	Protein
53279751	5	MODIFIER	provicilin-like_4	non-coding	Protein
53279756	5	MODIFIER	provicilin-like_4	non-coding	Protein
53279760	5	MODIFIER	provicilin-like_4	non-coding	Protein
53279769	5	MODIFIER	provicilin-like_4	non-coding	Protein
53279778	5	MODIFIER	provicilin-like_4	non-coding	Protein
53279779	5	MODIFIER	provicilin-like_4	non-coding	Protein
53279787	5	MODIFIER	provicilin-like_4	non-coding	Protein
53279794	5	MODIFIER	provicilin-like_4	non-coding	Protein
53279796	5	MODIFIER	provicilin-like_4	non-coding	Protein
53279833	5	MODIFIER	provicilin-like_4	non-coding	Protein
53279860	5	MODIFIER	provicilin-like_4	non-coding	Protein
53279862	5	MODIFIER	provicilin-like_4	non-coding	Protein
53279899	5	MODIFIER	provicilin-like_4	non-coding	Protein
53279914	5	MODIFIER	provicilin-like_4	non-coding	Protein
53279964	5	MODIFIER	provicilin-like_4	non-coding	Protein
53279977	5	MODIFIER	provicilin-like_4	non-coding	Protein
53279991	5	MODIFIER	provicilin-like_4	non-coding	Protein
53280004	5	MODIFIER	provicilin-like_4	non-coding	Protein
53280008	5	MODIFIER	provicilin-like_4	non-coding	Protein
53280025	5	MODIFIER	provicilin-like_4	non-coding	Protein
53280026	5	MODIFIER	provicilin-like_4	non-coding	Protein
53280029	5	MODIFIER	provicilin-like_4	non-coding	Protein
53280038	5	MODIFIER	provicilin-like_4	non-coding	Protein
53280068	5	MODIFIER	provicilin-like_4	non-coding	Protein
53280071	5	MODIFIER	provicilin-like_4	non-coding	Protein
53280087	5	MODIFIER	provicilin-like_4	non-coding	Protein
53280133	5	MODIFIER	provicilin-like_4	non-coding	Protein
53280176	5	MODIFIER	provicilin-like_4	non-coding	Protein
53280178	5	MODIFIER	provicilin-like_4	non-coding	Protein
53280181	5	MODIFIER	provicilin-like_4	non-coding	Protein
53280195	5	MODIFIER	provicilin-like_4	non-coding	Protein
53280214	5	MODIFIER	provicilin-like_4	non-coding	Protein
53280238	5	MODIFIER	provicilin-like_4	non-coding	Protein
53280242	5	MODIFIER	provicilin-like_4	non-coding	Protein
53280300	5	MODIFIER	provicilin-like_4	non-coding	Protein
53280310	5	MODIFIER	provicilin-like_4	non-coding	Protein
53280312	5	MODIFIER	provicilin-like_4	non-coding	Protein
53280323	5	MODIFIER	provicilin-like_4	non-coding	Protein
53280335	5	MODIFIER	provicilin-like_4	non-coding	Protein
53280344	5	MODIFIER	provicilin-like_4	non-coding	Protein
53280347	5	MODIFIER	provicilin-like_4	non-coding	Protein
53280356	5	MODIFIER	provicilin-like_4	non-coding	Protein
53280366	5	MODIFIER	provicilin-like_4	non-coding	Protein
53280408	5	MODIFIER	provicilin-like_4	non-coding	Protein
53280427	5	MODIFIER	provicilin-like_4	non-coding	Protein
53280441	5	MODIFIER	provicilin-like_4	non-coding	Protein
53280459	5	MODIFIER	provicilin-like_4	non-coding	Protein
53280466	5	MODIFIER	provicilin-like_4	non-coding	Protein
53280471	5	MODIFIER	provicilin-like_4	non-coding	Protein
53280476	5	MODIFIER	provicilin-like_4	non-coding	Protein
53280558	5	MODIFIER	provicilin-like_4	non-coding	Protein
53280580	5	MODIFIER	provicilin-like_4	non-coding	Protein
53280586	5	MODIFIER	provicilin-like_4	non-coding	Protein
53280594	5	MODIFIER	provicilin-like_4	non-coding	Protein
53280598	5	MODIFIER	provicilin-like_4	non-coding	Protein
53280610	5	MODIFIER	provicilin-like_4	non-coding	Protein
53280611	5	MODIFIER	provicilin-like_4	non-coding	Protein
53280623	5	MODIFIER	provicilin-like_4	non-coding	Protein
53280629	5	MODIFIER	provicilin-like_4	non-coding	Protein
53280641	5	MODIFIER	provicilin-like_4	non-coding	Protein
53280648	5	MODIFIER	provicilin-like_4	non-coding	Protein
53280705	5	MODIFIER	provicilin-like_4	non-coding	Protein
53280722	5	MODIFIER	provicilin-like_4	non-coding	Protein
53280727	5	MODIFIER	provicilin-like_4	non-coding	Protein
53280749	5	MODIFIER	provicilin-like_4	non-coding	Protein
53330889	5	MODIFIER	provicilin	coding	Protein
53331473	5	MODERATE	provicilin	coding	Protein
53331509	5	LOW	provicilin	coding	Protein
53331547	5	LOW	provicilin	coding	Protein
53331568	5	MODERATE	provicilin	coding	Protein
53331588	5	MODERATE	provicilin	coding	Protein
53331619	5	MODERATE	provicilin	coding	Protein
53331674	5	MODIFIER	provicilin	non-coding	Protein
53331677	5	MODIFIER	provicilin	non-coding	Protein
53331768	5	MODIFIER	provicilin	non-coding	Protein
53331773	5	MODIFIER	provicilin	non-coding	Protein
53331821	5	MODIFIER	provicilin	non-coding	Protein
53331823	5	MODIFIER	provicilin	non-coding	Protein
53331885	5	MODIFIER	provicilin	non-coding	Protein
53331886	5	MODIFIER	provicilin	non-coding	Protein
53331941	5	MODIFIER	provicilin	non-coding	Protein
53332104	5	MODERATE	provicilin	coding	Protein
53332160	5	LOW	provicilin	coding	Protein
53332199	5	LOW	provicilin	coding	Protein
53332203	5	MODERATE	provicilin	coding	Protein
53332239	5	MODERATE	provicilin	coding	Protein
53332251	5	MODERATE	provicilin	coding	Protein
53332276	5	MODERATE	provicilin	coding	Protein
53332330	5	MODIFIER	provicilin	non-coding	Protein
53332472	5	MODERATE	provicilin	coding	Protein
53332593	5	MODIFIER	provicilin	non-coding	Protein
53332728	5	MODERATE	provicilin	coding	Protein
53332793	5	LOW	provicilin	coding	Protein
53332825	5	LOW	provicilin	non-coding	Protein
53332925	5	MODIFIER	provicilin	non-coding	Protein
53332935	5	MODIFIER	provicilin	non-coding	Protein
53407973	5	LOW	provicilin-like_5	coding	Protein
53408034	5	MODIFIER	provicilin-like_5	coding	Protein
53408045	5	MODIFIER	provicilin-like_5	coding	Protein
53408070	5	MODIFIER	provicilin-like_5	coding	Protein
53408072	5	MODIFIER	provicilin-like_5	coding	Protein
53408093	5	MODIFIER	provicilin-like_5	coding	Protein
53408129	5	MODERATE	provicilin-like_5	coding	Protein
53408130	5	MODERATE	provicilin-like_5	coding	Protein
53408303	5	MODERATE	provicilin-like_5	coding	Protein
53408313	5	LOW	provicilin-like_5	non-coding	Protein
53408535	5	MODERATE	provicilin-like_5	coding	Protein
53408581	5	HIGH	provicilin-like_5	coding	Protein
53408659	5	LOW	provicilin-like_5	coding	Protein
53408670	5	LOW	provicilin-like_5	coding	Protein
53409170	5	LOW	provicilin-like_5	coding	Protein
53409297	5	MODERATE	provicilin-like_5	coding	Protein
53409332	5	LOW	provicilin-like_5	coding	Protein
53409371	5	LOW	provicilin-like_5	coding	Protein
53409375	5	MODERATE	provicilin-like_5	coding	Protein
53409411	5	MODERATE	provicilin-like_5	coding	Protein
53409448	5	MODERATE	provicilin-like_5	coding	Protein
53409610	5	MODERATE	provicilin-like_5	coding	Protein
53409696	5	MODIFIER	provicilin-like_5	non-coding	Protein
53409720	5	MODIFIER	provicilin-like_5	non-coding	Protein
53409765	5	MODIFIER	provicilin-like_5	non-coding	Protein
53409774	5	MODIFIER	provicilin-like_5	non-coding	Protein
53409783	5	MODIFIER	provicilin-like_5	non-coding	Protein
53409815	5	LOW	provicilin-like_5	non-coding	Protein
53409833	5	LOW	provicilin-like_5	coding	Protein
53409856	5	MODERATE	provicilin-like_5	coding	Protein
53409869	5	LOW	provicilin-like_5	coding	Protein
53409955	5	MODERATE	provicilin-like_5	coding	Protein
53409965	5	LOW	provicilin-like_5	coding	Protein
53409971	5	LOW	provicilin-like_5	coding	Protein
53409976	5	MODERATE	provicilin-like_5	coding	Protein
53409997	5	LOW	provicilin-like_5	non-coding	Protein
53410256	5	LOW	provicilin-like_5	coding	Protein
53410271	5	LOW	provicilin-like_5	coding	Protein
53410313	5	LOW	provicilin-like_5	coding	Protein
53410371	5	MODERATE	provicilin-like_5	coding	Protein
53410372	5	MODERATE	provicilin-like_5	coding	Protein
53411546	5	MODIFIER	provicilin-like_5	non-coding	Protein
53411829	5	MODIFIER	provicilin-like_5	non-coding	Protein
53411912	5	MODIFIER	provicilin-like_5	non-coding	Protein
53411913	5	MODIFIER	provicilin-like_5	non-coding	Protein
53411932	5	MODIFIER	provicilin-like_5	non-coding	Protein
53411945	5	MODIFIER	provicilin-like_5	non-coding	Protein
53411958	5	MODIFIER	provicilin-like_5	non-coding	Protein
53411962	5	MODIFIER	provicilin-like_5	non-coding	Protein
53411971	5	MODIFIER	provicilin-like_5	non-coding	Protein
53411975	5	MODIFIER	provicilin-like_5	non-coding	Protein
53412011	5	MODIFIER	provicilin-like_5	non-coding	Protein
53412105	5	MODIFIER	provicilin-like_5	non-coding	Protein
53412145	5	MODIFIER	provicilin-like_5	non-coding	Protein
53412177	5	MODIFIER	provicilin-like_5	non-coding	Protein
53412186	5	MODIFIER	provicilin-like_5	non-coding	Protein
53412198	5	MODIFIER	provicilin-like_5	non-coding	Protein
53412227	5	MODIFIER	provicilin-like_5	non-coding	Protein
53412233	5	MODIFIER	provicilin-like_5	non-coding	Protein
53412256	5	MODIFIER	provicilin-like_5	non-coding	Protein
53412267	5	MODIFIER	provicilin-like_5	non-coding	Protein
53412288	5	MODIFIER	provicilin-like_5	non-coding	Protein
53412345	5	MODIFIER	provicilin-like_5	non-coding	Protein
53412347	5	MODIFIER	provicilin-like_5	non-coding	Protein
53412359	5	MODIFIER	provicilin-like_5	non-coding	Protein
53412361	5	MODIFIER	provicilin-like_5	non-coding	Protein
53412373	5	MODIFIER	provicilin-like_5	non-coding	Protein
53412398	5	MODIFIER	provicilin-like_5	non-coding	Protein
53412416	5	MODIFIER	provicilin-like_5	non-coding	Protein
53412441	5	MODIFIER	provicilin-like_5	non-coding	Protein
53412490	5	MODIFIER	provicilin-like_5	non-coding	Protein
132304987	5	MODIFIER	ISA3_A	non-coding	Enzyme
132305087	5	MODIFIER	ISA3_A	coding	Enzyme
132305088	5	MODIFIER	ISA3_A	coding	Enzyme
132305143	5	MODIFIER	ISA3_A	coding	Enzyme
132305190	5	MODIFIER	ISA3_A	coding	Enzyme
132305233	5	MODIFIER	ISA3_A	coding	Enzyme
132305270	5	MODIFIER	ISA3_A	coding	Enzyme
132305312	5	MODIFIER	ISA3_A	coding	Enzyme
132305500	5	MODIFIER	ISA3_A	coding	Enzyme
132305747	5	MODIFIER	ISA3_A	non-coding	Enzyme
132305766	5	MODIFIER	ISA3_A	non-coding	Enzyme
132305799	5	MODIFIER	ISA3_A	non-coding	Enzyme
132306151	5	MODIFIER	ISA3_A	non-coding	Enzyme
132306191	5	MODIFIER	ISA3_A	non-coding	Enzyme
132306547	5	LOW	ISA3_A	non-coding	Enzyme
132307181	5	MODIFIER	ISA3_A	non-coding	Enzyme
132307219	5	MODIFIER	ISA3_A	non-coding	Enzyme
132307332	5	MODIFIER	ISA3_A	non-coding	Enzyme
132307335	5	MODIFIER	ISA3_A	non-coding	Enzyme
132307497	5	MODIFIER	ISA3_A	non-coding	Enzyme
132311295	5	MODIFIER	ISA3_A	non-coding	Enzyme
132311337	5	MODIFIER	ISA3_A	non-coding	Enzyme
132311656	5	MODIFIER	ISA3_A	non-coding	Enzyme
132311825	5	MODIFIER	ISA3_A	non-coding	Enzyme
132311965	5	MODIFIER	ISA3_A	non-coding	Enzyme
132311966	5	MODIFIER	ISA3_A	non-coding	Enzyme
132312229	5	MODIFIER	ISA3_A	non-coding	Enzyme
132312654	5	MODERATE	ISA3_A	coding	Enzyme
132313728	5	MODIFIER	ISA3_A	non-coding	Enzyme
132314001	5	MODIFIER	ISA3_A	non-coding	Enzyme
132314428	5	MODIFIER	ISA3_A	non-coding	Enzyme
132314638	5	MODIFIER	ISA3_A	non-coding	Enzyme
132314953	5	MODIFIER	ISA3_A	non-coding	Enzyme
132315234	5	MODIFIER	ISA3_A	non-coding	Enzyme
132315280	5	MODIFIER	ISA3_A	non-coding	Enzyme
132315427	5	MODIFIER	ISA3_A	non-coding	Enzyme
132315902	5	MODIFIER	ISA3_A	non-coding	Enzyme
132316136	5	MODIFIER	ISA3_A	non-coding	Enzyme
132316155	5	MODIFIER	ISA3_A	non-coding	Enzyme
132316202	5	MODIFIER	ISA3_A	non-coding	Enzyme
132316223	5	MODIFIER	ISA3_A	non-coding	Enzyme
132316437	5	MODIFIER	ISA3_A	non-coding	Enzyme
132316488	5	MODIFIER	ISA3_A	non-coding	Enzyme
132316685	5	MODIFIER	ISA3_A	non-coding	Enzyme
132317042	5	MODIFIER	ISA3_A	non-coding	Enzyme
132317138	5	MODIFIER	ISA3_A	non-coding	Enzyme
132317166	5	MODIFIER	ISA3_A	non-coding	Enzyme
132317176	5	MODIFIER	ISA3_A	non-coding	Enzyme
132317204	5	MODERATE	ISA3_A	coding	Enzyme
132317465	5	MODIFIER	ISA3_A	non-coding	Enzyme
132317478	5	MODIFIER	ISA3_A	non-coding	Enzyme
132317675	5	MODIFIER	ISA3_A	non-coding	Enzyme
132317722	5	MODIFIER	ISA3_A	non-coding	Enzyme
132317960	5	MODIFIER	ISA3_A	non-coding	Enzyme
132317999	5	MODIFIER	ISA3_A	non-coding	Enzyme
132318456	5	MODIFIER	ISA3_A	non-coding	Enzyme
132318918	5	MODIFIER	ISA3_A	non-coding	Enzyme
132318934	5	MODIFIER	ISA3_A	non-coding	Enzyme
132318998	5	MODIFIER	ISA3_A	non-coding	Enzyme
132319055	5	MODIFIER	ISA3_A	non-coding	Enzyme
132319181	5	MODIFIER	ISA3_A	non-coding	Enzyme
132319213	5	MODIFIER	ISA3_A	non-coding	Enzyme
132319215	5	MODIFIER	ISA3_A	non-coding	Enzyme
132319329	5	MODIFIER	ISA3_A	non-coding	Enzyme
132319448	5	MODIFIER	ISA3_A	non-coding	Enzyme
132319463	5	MODIFIER	ISA3_A	non-coding	Enzyme
132319537	5	MODIFIER	ISA3_A	non-coding	Enzyme
132319565	5	MODIFIER	ISA3_A	non-coding	Enzyme
132319587	5	MODIFIER	ISA3_A	non-coding	Enzyme
132319762	5	MODERATE	ISA3_A	coding	Enzyme
132319801	5	MODERATE	ISA3_A	coding	Enzyme
132321288	5	LOW	ISA3_A	non-coding	Enzyme
132321328	5	MODERATE	ISA3_A	coding	Enzyme
132321548	5	LOW	ISA3_A	coding	Enzyme
132321609	5	MODIFIER	ISA3_A	coding	Enzyme
132321657	5	MODIFIER	ISA3_A	coding	Enzyme
132321674	5	MODIFIER	ISA3_A	coding	Enzyme
181736261	5	MODIFIER	SSI	coding	Enzyme
181736452	5	LOW	SSI	coding	Enzyme
181736630	5	MODIFIER	SSI	non-coding	Enzyme
181736717	5	MODIFIER	SSI	non-coding	Enzyme
181736719	5	MODIFIER	SSI	non-coding	Enzyme
181736767	5	LOW	SSI	coding	Enzyme
181736802	5	MODIFIER	SSI	non-coding	Enzyme
181736803	5	MODIFIER	SSI	non-coding	Enzyme
181736806	5	MODIFIER	SSI	non-coding	Enzyme
181736810	5	MODIFIER	SSI	non-coding	Enzyme
181736828	5	MODIFIER	SSI	non-coding	Enzyme
181736847	5	MODIFIER	SSI	non-coding	Enzyme
181736848	5	MODIFIER	SSI	non-coding	Enzyme
181736854	5	MODIFIER	SSI	non-coding	Enzyme
181736855	5	MODIFIER	SSI	non-coding	Enzyme
181736873	5	MODIFIER	SSI	non-coding	Enzyme
181736875	5	MODIFIER	SSI	non-coding	Enzyme
181736894	5	MODIFIER	SSI	non-coding	Enzyme
181736896	5	MODIFIER	SSI	non-coding	Enzyme
181736898	5	MODIFIER	SSI	non-coding	Enzyme
181737113	5	LOW	SSI	coding	Enzyme
181737140	5	LOW	SSI	coding	Enzyme
181737154	5	LOW	SSI	coding	Enzyme
181737415	5	LOW	SSI	non-coding	Enzyme
181737460	5	MODIFIER	SSI	non-coding	Enzyme
181737464	5	MODIFIER	SSI	non-coding	Enzyme
181737469	5	MODIFIER	SSI	non-coding	Enzyme
181737477	5	MODIFIER	SSI	non-coding	Enzyme
181737490	5	MODIFIER	SSI	non-coding	Enzyme
181737523	5	MODIFIER	SSI	non-coding	Enzyme
181737549	5	MODIFIER	SSI	non-coding	Enzyme
181737583	5	MODIFIER	SSI	non-coding	Enzyme
181737893	5	MODIFIER	SSI	non-coding	Enzyme
181737894	5	MODIFIER	SSI	non-coding	Enzyme
181738026	5	LOW	SSI	coding	Enzyme
181738044	5	LOW	SSI	coding	Enzyme
181738146	5	MODIFIER	SSI	non-coding	Enzyme
181738235	5	MODIFIER	SSI	non-coding	Enzyme
181738272	5	MODIFIER	SSI	non-coding	Enzyme
181738369	5	MODIFIER	SSI	non-coding	Enzyme
181738479	5	MODIFIER	SSI	non-coding	Enzyme
181738569	5	MODIFIER	SSI	non-coding	Enzyme
181738602	5	MODIFIER	SSI	non-coding	Enzyme
181738634	5	MODIFIER	SSI	non-coding	Enzyme
181738773	5	LOW	SSI	coding	Enzyme
181738857	5	MODIFIER	SSI	non-coding	Enzyme
181739171	5	MODIFIER	SSI	non-coding	Enzyme
181739325	5	MODIFIER	SSI	non-coding	Enzyme
181739332	5	MODIFIER	SSI	non-coding	Enzyme
181739545	5	LOW	SSI	coding	Enzyme
181739599	5	LOW	SSI	coding	Enzyme
181739716	5	MODIFIER	SSI	non-coding	Enzyme
181739858	5	LOW	SSI	coding	Enzyme
181739974	5	MODIFIER	SSI	non-coding	Enzyme
181740098	5	LOW	SSI	coding	Enzyme
181740164	5	MODIFIER	SSI	non-coding	Enzyme
181740194	5	MODIFIER	SSI	non-coding	Enzyme
181740223	5	MODIFIER	SSI	non-coding	Enzyme
181740243	5	LOW	SSI	coding	Enzyme
181740270	5	LOW	SSI	coding	Enzyme
181740276	5	LOW	SSI	coding	Enzyme
181740303	5	LOW	SSI	coding	Enzyme
181740356	5	MODIFIER	SSI	non-coding	Enzyme
181740406	5	MODIFIER	SSI	non-coding	Enzyme
181740432	5	MODIFIER	SSI	non-coding	Enzyme
181740442	5	MODIFIER	SSI	non-coding	Enzyme
181740506	5	LOW	SSI	coding	Enzyme
181740822	5	LOW	SSI	non-coding	Enzyme
181740847	5	MODIFIER	SSI	non-coding	Enzyme
181740854	5	MODIFIER	SSI	non-coding	Enzyme
181740882	5	MODIFIER	SSI	non-coding	Enzyme
181740899	5	MODIFIER	SSI	non-coding	Enzyme
181740928	5	MODIFIER	SSI	non-coding	Enzyme
181740948	5	MODIFIER	SSI	non-coding	Enzyme
181740953	5	MODIFIER	SSI	non-coding	Enzyme
181740987	5	MODIFIER	SSI	non-coding	Enzyme
181741044	5	LOW	SSI	coding	Enzyme
181741122	5	LOW	SSI	coding	Enzyme
181741137	5	MODERATE	SSI	coding	Enzyme
181741158	5	LOW	SSI	coding	Enzyme
181741215	5	LOW	SSI	coding	Enzyme
181741290	5	LOW	SSI	coding	Enzyme
181741581	5	MODIFIER	SSI	coding	Enzyme
181741695	5	MODIFIER	SSI	coding	Enzyme
181741738	5	MODIFIER	SSI	non-coding	Enzyme
238403941	5	MODIFIER	AGPase_S1	coding	Enzyme
238403958	5	MODIFIER	AGPase_S1	coding	Enzyme
238403975	5	MODIFIER	AGPase_S1	coding	Enzyme
238403991	5	LOW	AGPase_S1	coding	Enzyme
238404015	5	LOW	AGPase_S1	coding	Enzyme
238404224	5	LOW	AGPase_S1	coding	Enzyme
238405452	5	LOW	AGPase_S1	coding	Enzyme
238405665	5	HIGH	AGPase_S1	coding	Enzyme
238405685	5	MODERATE	AGPase_S1	coding	Enzyme
238405688	5	MODERATE	AGPase_S1	coding	Enzyme
238405698	5	MODERATE	AGPase_S1	coding	Enzyme
238405700	5	MODERATE	AGPase_S1	coding	Enzyme
238405747	5	LOW	AGPase_S1	coding	Enzyme
238405760	5	MODERATE	AGPase_S1	coding	Enzyme
238405767	5	MODERATE	AGPase_S1	coding	Enzyme
238405768	5	LOW	AGPase_S1	coding	Enzyme
238405770	5	LOW	AGPase_S1	coding	Enzyme
238405777	5	LOW	AGPase_S1	coding	Enzyme
238405780	5	LOW	AGPase_S1	coding	Enzyme
238405782	5	MODERATE	AGPase_S1	coding	Enzyme
238405806	5	MODERATE	AGPase_S1	coding	Enzyme
238405818	5	MODERATE	AGPase_S1	coding	Enzyme
238405819	5	LOW	AGPase_S1	coding	Enzyme
238405822	5	LOW	AGPase_S1	coding	Enzyme
238405849	5	LOW	AGPase_S1	coding	Enzyme
238405864	5	LOW	AGPase_S1	coding	Enzyme
238405883	5	MODERATE	AGPase_S1	coding	Enzyme
238405886	5	MODERATE	AGPase_S1	coding	Enzyme
238405891	5	LOW	AGPase_S1	coding	Enzyme
238405895	5	MODERATE	AGPase_S1	coding	Enzyme
238405896	5	MODERATE	AGPase_S1	coding	Enzyme
238405900	5	MODERATE	AGPase_S1	coding	Enzyme
238405909	5	LOW	AGPase_S1	coding	Enzyme
238405928	5	MODERATE	AGPase_S1	coding	Enzyme
238406249	5	LOW	AGPase_S1	coding	Enzyme
238406440	5	MODIFIER	AGPase_S1	coding	Enzyme
238406464	5	MODIFIER	AGPase_S1	coding	Enzyme
238406580	5	MODIFIER	AGPase_S1	non-coding	Enzyme
238406611	5	MODIFIER	AGPase_S1	non-coding	Enzyme
261893329	5	MODIFIER	albumin-2-like_5	non-coding	Protein
261893411	5	MODIFIER	albumin-2-like_5	coding	Protein
261893412	5	MODIFIER	albumin-2-like_5	coding	Protein
261893564	5	MODIFIER	albumin-2-like_5	coding	Protein
459511909	5	MODIFIER	Vicilin_chain_C	coding	Protein
459511913	5	MODIFIER	Vicilin_chain_C	coding	Protein
459511915	5	MODIFIER	Vicilin_chain_C	coding	Protein
459511966	5	MODERATE	Vicilin_chain_C	coding	Protein
459512075	5	LOW	Vicilin_chain_C	coding	Protein
459512077	5	MODERATE	Vicilin_chain_C	coding	Protein
459512149	5	MODERATE	Vicilin_chain_C	coding	Protein
459512172	5	HIGH	Vicilin_chain_C	coding	Protein
459512203	5	MODERATE	Vicilin_chain_C	coding	Protein
459512263	5	MODERATE	Vicilin_chain_C	coding	Protein
459512604	5	LOW	Vicilin_chain_C	non-coding	Protein
459513013	5	MODERATE	Vicilin_chain_C	coding	Protein
459513707	5	LOW	Vicilin_chain_C	coding	Protein
459513892	5	LOW	Vicilin_chain_C	coding	Protein
459514482	5	LOW	Vicilin_chain_C	coding	Protein
459646267	5	MODIFIER	vicilin-like_2	non-coding	Protein
459646381	5	MODIFIER	vicilin-like_2	non-coding	Protein
459646445	5	MODIFIER	vicilin-like_2	non-coding	Protein
459646479	5	MODIFIER	vicilin-like_2	non-coding	Protein
459646497	5	MODIFIER	vicilin-like_2	non-coding	Protein
459646547	5	MODIFIER	vicilin-like_2	non-coding	Protein
459647046	5	MODIFIER	vicilin-like_2	non-coding	Protein
459647191	5	MODIFIER	vicilin-like_2	non-coding	Protein
459647418	5	MODIFIER	vicilin-like_2	non-coding	Protein
459647419	5	MODIFIER	vicilin-like_2	non-coding	Protein
459647666	5	MODIFIER	vicilin-like_2	non-coding	Protein
459647792	5	MODIFIER	vicilin-like_2	non-coding	Protein
459648058	5	MODIFIER	vicilin-like_2	non-coding	Protein
459648094	5	MODIFIER	vicilin-like_2	non-coding	Protein
459648211	5	MODIFIER	vicilin-like_2	coding	Protein
459648333	5	MODERATE	vicilin-like_2	coding	Protein
459648363	5	MODERATE	vicilin-like_2	coding	Protein
459648798	5	MODERATE	vicilin-like_2	coding	Protein
459648958	5	MODIFIER	vicilin-like_2	non-coding	Protein
459649091	5	MODIFIER	vicilin-like_2	non-coding	Protein
459649178	5	LOW	vicilin-like_2	coding	Protein
459649485	5	MODERATE	vicilin-like_2	coding	Protein
459649502	5	MODIFIER	vicilin-like_2	non-coding	Protein
459649585	5	LOW	vicilin-like_2	non-coding	Protein
459649739	5	MODIFIER	vicilin-like_2	non-coding	Protein
459649934	5	MODERATE	vicilin-like_2	coding	Protein
459650354	5	MODERATE	vicilin-like_2	coding	Protein
499470389	5	MODIFIER	vicilin_like_1	non-coding	Protein
499470421	5	MODIFIER	vicilin_like_1	non-coding	Protein
499470423	5	MODIFIER	vicilin_like_1	non-coding	Protein
499470450	5	MODIFIER	vicilin_like_1	non-coding	Protein
499470458	5	MODIFIER	vicilin_like_1	non-coding	Protein
499470459	5	MODIFIER	vicilin_like_1	non-coding	Protein
499470548	5	MODIFIER	vicilin_like_1	coding	Protein
499470550	5	MODIFIER	vicilin_like_1	coding	Protein
499470553	5	MODIFIER	vicilin_like_1	coding	Protein
499470554	5	MODIFIER	vicilin_like_1	coding	Protein
499470559	5	MODIFIER	vicilin_like_1	coding	Protein
499470560	5	MODIFIER	vicilin_like_1	coding	Protein
499470562	5	MODIFIER	vicilin_like_1	coding	Protein
499470567	5	MODIFIER	vicilin_like_1	coding	Protein
499470568	5	MODIFIER	vicilin_like_1	coding	Protein
499470572	5	MODIFIER	vicilin_like_1	coding	Protein
499470585	5	MODIFIER	vicilin_like_1	coding	Protein
499470586	5	MODIFIER	vicilin_like_1	coding	Protein
499470627	5	MODIFIER	vicilin_like_1	coding	Protein
499470653	5	LOW	vicilin_like_1	coding	Protein
499470676	5	MODERATE	vicilin_like_1	coding	Protein
499470692	5	LOW	vicilin_like_1	coding	Protein
499470719	5	LOW	vicilin_like_1	coding	Protein
499470742	5	LOW	vicilin_like_1	coding	Protein
499470797	5	LOW	vicilin_like_1	coding	Protein
499470803	5	LOW	vicilin_like_1	coding	Protein
499470812	5	LOW	vicilin_like_1	coding	Protein
499470895	5	MODIFIER	vicilin_like_1	non-coding	Protein
499470918	5	MODIFIER	vicilin_like_1	non-coding	Protein
499470920	5	MODIFIER	vicilin_like_1	non-coding	Protein
499471078	5	MODIFIER	vicilin_like_1	non-coding	Protein
499471086	5	MODIFIER	vicilin_like_1	non-coding	Protein
499471089	5	MODIFIER	vicilin_like_1	non-coding	Protein
499471099	5	MODIFIER	vicilin_like_1	non-coding	Protein
499471100	5	MODIFIER	vicilin_like_1	non-coding	Protein
499471122	5	LOW	vicilin_like_1	coding	Protein
499471136	5	MODERATE	vicilin_like_1	coding	Protein
499471149	5	LOW	vicilin_like_1	coding	Protein
499471158	5	LOW	vicilin_like_1	coding	Protein
499471178	5	MODERATE	vicilin_like_1	coding	Protein
499471233	5	LOW	vicilin_like_1	coding	Protein
499471254	5	MODERATE	vicilin_like_1	coding	Protein
499471264	5	MODERATE	vicilin_like_1	coding	Protein
499471272	5	MODERATE	vicilin_like_1	coding	Protein
499471330	5	MODERATE	vicilin_like_1	coding	Protein
499471336	5	MODERATE	vicilin_like_1	coding	Protein
499471365	5	MODERATE	vicilin_like_1	coding	Protein
499471366	5	MODERATE	vicilin_like_1	coding	Protein
499471368	5	LOW	vicilin_like_1	coding	Protein
499471371	5	LOW	vicilin_like_1	coding	Protein
499471398	5	LOW	vicilin_like_1	coding	Protein
499471432	5	MODIFIER	vicilin_like_1	non-coding	Protein
499471436	5	MODIFIER	vicilin_like_1	non-coding	Protein
499471484	5	MODIFIER	vicilin_like_1	non-coding	Protein
499471494	5	MODIFIER	vicilin_like_1	non-coding	Protein
499471505	5	MODIFIER	vicilin_like_1	non-coding	Protein
499471564	5	MODIFIER	vicilin_like_1	non-coding	Protein
499471585	5	MODIFIER	vicilin_like_1	non-coding	Protein
499471627	5	MODIFIER	vicilin_like_1	non-coding	Protein
[truncated: 574 more rows]
