# Supplementary material for: Genetic variation in storage protein and starch biosynthesis genes reveals key associations with seed composition in pea (Pisum sativum)
Source: Front Plant Sci. 2025 Dec 5;16:1679498. doi: 10.3389/fpls.2025.1679498 (PMC12716155; doi:10.3389/fpls.2025.1679498)
Supplement: Supplementary file 4 [file Table4.xlsx]

## Sheet: Annotated_Protein_SNPs
Supplementary table 4 . List of SNP markers with their asssociated gene regions, gene type and names, amino acid changes and estimated effects on protein contents.
Chromosome	POS	Estimated effect*	p_value**	Gene effect	Gene name	Gene region	Gene variant	Gene type	Amino acid change***
3	168956297	5.86688	0.00972071	MODIFIER	legumin_A2-like	coding	Protein	pseudogene
3	169349761	5.86688	0.00972071	MODIFIER	legumin_A-like_3	non_coding	Protein	pseudogene
3	168956390	5.29265	0.0148044	MODIFIER	legumin_A2-like	coding	Protein	pseudogene
5	53277085	4.87974	0.00187608	MODIFIER	provicilin-like_4	coding	Protein	pseudogene
5	53192045	4.56977	0.0306006	MODIFIER	provicilin-like_3	non_coding	Protein	protein_coding
5	53193097	4.44549	0.0122863	MODIFIER	provicilin-like_3	non_coding	Protein	protein_coding
5	53192347	4.42701	0.00138518	LOW	provicilin-like_3	coding	Protein	protein_coding	Asn238Asn
5	53192011	4.41841	0.00112508	MODIFIER	provicilin-like_3	non_coding	Protein	protein_coding
5	53192128	4.21004	0.0447425	MODIFIER	provicilin-like_3	non_coding	Protein	protein_coding
5	53192386	4.21004	0.0447425	LOW	provicilin-like_3	coding	Protein	protein_coding	Val225Val
5	53408670	4.02372	0.0178807	LOW	provicilin-like_5	coding	Protein	protein_coding	Arg326Arg
5	53280586	3.95083	0.00952409	MODIFIER	provicilin-like_4	non_coding	Protein	pseudogene
1	133151990	3.92698	0.0268917	MODIFIER	SSII	non_coding	Enzyme	protein_coding
3	508133969	3.89352	0.0251329	MODIFIER	PGDH	coding	Enzyme	protein_coding
1	353800381	3.84084	0.0302584	MODIFIER	SuSy3	non_coding	Enzyme	protein_coding
5	53279715	3.68274	0.0112676	MODIFIER	provicilin-like_4	non_coding	Protein	pseudogene
5	53279724	3.68274	0.0112676	MODIFIER	provicilin-like_4	non_coding	Protein	pseudogene
3	169385527	3.64019	0.00730728	MODERATE	conglutin_alpha 2-like	coding	Protein	protein_coding	His251Asp
3	169386494	3.64019	0.00730728	MODIFIER	conglutin_alpha 2-like	coding	Protein	protein_coding
3	169386575	3.64019	0.00730728	MODIFIER	conglutin_alpha 2-like	coding	Protein	protein_coding
5	53280026	3.62752	0.027096	MODIFIER	provicilin-like_4	non_coding	Protein	pseudogene
6	68996171	3.6037	0.0187651	LOW	legumin_J_2	coding	Protein	protein_coding	Leu350Leu
5	53409332	3.60112	0.0108655	LOW	provicilin-like_5	coding	Protein	protein_coding	Asn238Asn
6	448209889	3.5748	0.0150194	MODERATE	convicilin_1	coding	Protein	protein_coding	Glu377Gln
3	168957160	3.55911	0.0337191	MODIFIER	legumin_A2-like	coding	Protein	pseudogene
5	53280335	3.5009	0.0322225	MODIFIER	provicilin-like_4	non_coding	Protein	pseudogene
1	314075150	3.45674	0.0305086	MODIFIER	Î²-amylase	non_coding	Enzyme	protein_coding
1	314075203	3.45674	0.0305086	MODIFIER	Î²-amylase	non_coding	Enzyme	protein_coding
5	53279642	3.42813	0.0195526	MODIFIER	provicilin-like_4	non_coding	Protein	pseudogene
3	508135158	3.39711	0.0070498	LOW	PGDH	coding	Enzyme	protein_coding	Ser133Ser
3	169349063	3.24531	0.00392177	MODIFIER	legumin_A-like_3	non_coding	Protein	pseudogene
3	169349064	3.17417	0.00446001	MODIFIER	legumin_A-like_3	non_coding	Protein	pseudogene
3	169384698	3.12534	0.014295	MODERATE	conglutin_alpha 2-like	coding	Protein	protein_coding	Gln26His
5	11191430	3.04275	0.0231511	MODIFIER	rb	non_coding	Enzyme	protein_coding
5	11191489	3.04275	0.0231511	MODIFIER	rb	non_coding	Enzyme	protein_coding
3	508135116	3.02383	0.0149241	LOW	PGDH	coding	Enzyme	protein_coding	Pro147Pro
3	169386706	2.99489	0.0169718	MODIFIER	conglutin_alpha 2-like	non_coding	Protein	protein_coding
6	448208786	2.9846	0.0442978	MODERATE	convicilin_1	coding	Protein	protein_coding	Gln124Arg
5	459646497	2.96057	0.0351143	MODIFIER	vicilin-like_2	non_coding	Protein	protein_coding
3	169349123	2.93194	0.00671535	MODIFIER	legumin_A-like_3	non_coding	Protein	pseudogene
3	169385337	2.88372	0.00329198	LOW	conglutin_alpha 2-like	coding	Protein	protein_coding	Phe187Phe
3	168956861	2.84251	0.0290579	MODIFIER	legumin_A2-like	coding	Protein	pseudogene
3	508134729	2.80102	0.0443612	LOW	PGDH	coding	Enzyme	protein_coding	Ala276Ala
3	169385655	2.78577	0.00688842	LOW	conglutin_alpha 2-like	coding	Protein	protein_coding	Asp293Asp
3	169385732	2.78577	0.00688842	MODERATE	conglutin_alpha 2-like	coding	Protein	protein_coding	Gly319Glu
3	169385814	2.78577	0.00688842	LOW	conglutin_alpha 2-like	coding	Protein	protein_coding	Arg346Arg
3	169385436	2.75851	0.0101876	LOW	conglutin_alpha 2-like	coding	Protein	protein_coding	Ser220Ser
3	169385499	2.75851	0.0101876	MODERATE	conglutin_alpha 2-like	coding	Protein	protein_coding	Glu241Asp
3	169384520	2.68194	0.00499211	MODIFIER	conglutin_alpha 2-like	non_coding	Protein	protein_coding
3	169384565	2.68194	0.00499211	MODIFIER	conglutin_alpha 2-like	non_coding	Protein	protein_coding
3	169386042	2.59722	0.0203551	LOW	conglutin_alpha 2-like	coding	Protein	protein_coding	Leu422Leu
3	169385211	2.55961	0.00638147	LOW	conglutin_alpha 2-like	coding	Protein	protein_coding	Ser174Ser
3	169385241	2.51276	0.0153124	LOW	conglutin_alpha 2-like	coding	Protein	protein_coding	Pro184Pro
5	53193121	2.50885	0.0346204	MODIFIER	provicilin-like_3	non_coding	Protein	protein_coding
5	53279674	2.50555	0.0147114	MODIFIER	provicilin-like_4	non_coding	Protein	pseudogene
6	10474646	2.46826	0.0195012	LOW	Î±-amylase	coding	Enzyme	protein_coding	Gly94Gly
5	53279796	2.44755	0.0444464	MODIFIER	provicilin-like_4	non_coding	Protein	pseudogene
1	133151285	2.43232	0.0114736	MODIFIER	SSII	non_coding	Enzyme	protein_coding
1	133151611	2.43232	0.0114736	MODIFIER	SSII	non_coding	Enzyme	protein_coding
6	10474651	2.38356	0.0282194	LOW	Î±-amylase	non_coding	Enzyme	protein_coding
5	53277371	2.37065	0.0247854	MODIFIER	provicilin-like_4	non_coding	Protein	pseudogene
1	132634553	2.36075	0.0484933	LOW	albumin-1_A	coding	Protein	protein_coding	Ser3Ser
3	169384960	2.32057	0.0206473	MODIFIER	conglutin_alpha 2-like	non_coding	Protein	protein_coding
1	133151123	2.27946	0.00739703	MODERATE	SSII	coding	Enzyme	protein_coding	Gln137Arg
2	5063485	2.26894	0.00376539	MODIFIER	AGPase_S2	non_coding	Enzyme	protein_coding
6	478824808	2.24787	0.00452062	MODIFIER	albumin-1-like_2	non_coding	Protein	protein_coding
5	53331768	2.19488	0.0424711	MODIFIER	provicilin	non_coding	Protein	protein_coding
2	5063437	2.19331	0.0102541	LOW	AGPase_S2	coding	Enzyme	protein_coding	Lys440Lys
2	5063500	2.19331	0.0102541	MODIFIER	AGPase_S2	non_coding	Enzyme	protein_coding
2	5063526	2.19331	0.0102541	MODIFIER	AGPase_S2	non_coding	Enzyme	protein_coding
3	169349426	2.18523	0.0230306	MODIFIER	legumin_A-like_3	coding	Protein	pseudogene
1	133151956	2.17381	0.0142748	MODIFIER	SSII	non_coding	Enzyme	protein_coding
1	133151488	2.13785	0.0304255	MODIFIER	SSII	non_coding	Enzyme	protein_coding
2	5064007	2.12661	0.00628945	MODIFIER	AGPase_S2	non_coding	Enzyme	protein_coding
5	53332925	2.04475	0.0322558	MODIFIER	provicilin	non_coding	Protein	protein_coding
1	133150967	2.03279	0.0190229	MODERATE	SSII	coding	Enzyme	protein_coding	Val189Glu
2	5063830	2.02441	0.00763516	MODIFIER	AGPase_S2	non_coding	Enzyme	protein_coding
2	5063898	2.02441	0.00763516	LOW	AGPase_S2	coding	Enzyme	protein_coding	Leu380Leu
1	218803707	2.00817	0.0108769	MODIFIER	albumin-2	non_coding	Protein	protein_coding
5	53409720	1.98801	0.0399599	MODIFIER	provicilin-like_5	non_coding	Protein	protein_coding
2	5062694	1.97874	0.040444	MODIFIER	AGPase_S2	non_coding	Enzyme	protein_coding
1	133150961	1.91048	0.0349672	MODERATE	SSII	coding	Enzyme	protein_coding	Ala191Val
1	132549944	1.9027	0.0349299	MODERATE	albumin-1_D-like	coding	Protein	protein_coding	Tyr23Asn
2	5063925	1.90076	0.0118563	LOW	AGPase_S2	coding	Enzyme	protein_coding	Pro371Pro
3	169348026	1.86412	0.0151482	MODIFIER	legumin_A-like_3	non_coding	Protein	pseudogene
4	40652522	1.84922	0.00720956	MODIFIER	SuSy1	coding	Enzyme	protein_coding
3	108733655	1.82108	0.0444073	MODIFIER	SBEI	non_coding	Enzyme	protein_coding
3	108750661	1.82108	0.0444073	MODIFIER	SBEI	non_coding	Enzyme	protein_coding
3	108750848	1.82108	0.0444073	MODIFIER	SBEI	non_coding	Enzyme	protein_coding
3	108766429	1.82108	0.0444073	MODIFIER	SBEI	non_coding	Enzyme	protein_coding
3	108768113	1.82108	0.0444073	MODIFIER	SBEI	non_coding	Enzyme	protein_coding
3	108769877	1.82108	0.0444073	MODIFIER	SBEI	non_coding	Enzyme	protein_coding
4	40651747	1.80812	0.010383	MODIFIER	SuSy1	non_coding	Enzyme	protein_coding
3	103961399	1.75695	0.0125829	MODIFIER	albumin-1-like_1	coding	Protein	protein_coding
3	103960424	1.73109	0.0138198	MODIFIER	albumin-1-like_1	non_coding	Protein	protein_coding
3	169348096	1.69646	0.025793	MODIFIER	legumin_A-like_3	coding	Protein	pseudogene
3	169384598	1.69646	0.025793	MODIFIER	conglutin_alpha 2-like	coding	Protein	protein_coding
3	169385115	1.69176	0.0266735	LOW	conglutin_alpha 2-like	coding	Protein	protein_coding	Lys142Lys
3	169385136	1.69176	0.0266735	LOW	conglutin_alpha 2-like	coding	Protein	protein_coding	Ile149Ile
5	53190908	1.68209	0.0458504	MODIFIER	provicilin-like_3	non_coding	Protein	protein_coding
2	5064168	1.65655	0.0454555	MODIFIER	AGPase_S2	non_coding	Enzyme	protein_coding
2	5064251	1.65655	0.0454555	LOW	AGPase_S2	non_coding	Enzyme	protein_coding
2	5064255	1.65655	0.0454555	LOW	AGPase_S2	non_coding	Enzyme	protein_coding
6	478824944	1.60946	0.041776	MODIFIER	albumin-1-like_2	coding	Protein	protein_coding
4	40650511	1.50422	0.0462072	LOW	SuSy1	coding	Enzyme	protein_coding	Thr265Thr
4	40650514	1.50422	0.0462072	LOW	SuSy1	coding	Enzyme	protein_coding	Cys264Cys
4	40652592	1.43604	0.0460223	MODIFIER	SuSy1	non_coding	Enzyme	protein_coding
4	40650200	-1.39845	0.0432279	MODIFIER	SuSy1	non_coding	Enzyme	protein_coding
4	40650427	-1.39845	0.0432279	LOW	SuSy1	coding	Enzyme	protein_coding	Val293Val
4	40650451	-1.39845	0.0432279	LOW	SuSy1	coding	Enzyme	protein_coding	His285His
4	40650466	-1.39845	0.0432279	LOW	SuSy1	coding	Enzyme	protein_coding	Val280Val
2	5063982	-1.51287	0.0442826	MODIFIER	AGPase_S2	non_coding	Enzyme	protein_coding
5	53332728	-1.51477	0.0489911	MODERATE	provicilin	coding	Protein	protein_coding	Val133Ala
4	40651636	-1.54146	0.0278918	LOW	SuSy1	coding	Enzyme	protein_coding	Leu16Leu
5	53191353	-1.57446	0.0370708	MODIFIER	provicilin-like_3	non_coding	Protein	protein_coding
1	133151157	-1.58619	0.0455332	MODERATE	SSII	coding	Enzyme	protein_coding	Ser126Gly
2	5063480	-1.61058	0.0321587	MODIFIER	AGPase_S2	non_coding	Enzyme	protein_coding
6	448210508	-1.62394	0.0417921	MODIFIER	convicilin_1	non_coding	Protein	protein_coding
6	448252890	-1.63658	0.0413116	MODIFIER	convicilin_2	non_coding	Protein	protein_coding
6	448208489	-1.70163	0.0331642	MODERATE	convicilin_1	coding	Protein	protein_coding	Cys25Ser
6	448254416	-1.73114	0.0297687	MODERATE	convicilin_2	coding	Protein	protein_coding	Gln151His
6	448210851	-1.75142	0.0258743	MODIFIER	convicilin_1	coding	Protein	protein_coding
1	133152470	-1.75691	0.0309976	MODIFIER	SSII	coding	Enzyme	protein_coding
3	103961340	-1.79044	0.011263	MODIFIER	albumin-1-like_1	coding	Protein	protein_coding
4	466612219	-1.80632	0.0311304	MODIFIER	GBSSIb	coding	Enzyme	protein_coding
4	466612334	-1.80632	0.0311304	MODIFIER	GBSSIb	coding	Enzyme	protein_coding
4	466612930	-1.80632	0.0311304	LOW	GBSSIb	non_coding	Enzyme	protein_coding
4	466613037	-1.80632	0.0311304	LOW	GBSSIb	coding	Enzyme	protein_coding	Val539Val
4	466613058	-1.80632	0.0311304	LOW	GBSSIb	coding	Enzyme	protein_coding	Phe532Phe
6	448210303	-1.80998	0.0434975	LOW	convicilin_1	coding	Protein	protein_coding	Lys485Lys
1	133151894	-1.8303	0.0259197	MODIFIER	SSII	non_coding	Enzyme	protein_coding
1	133151972	-1.8303	0.0259197	MODIFIER	SSII	non_coding	Enzyme	protein_coding
1	133152020	-1.8303	0.0259197	MODIFIER	SSII	non_coding	Enzyme	protein_coding
1	133150975	-1.83359	0.0268496	LOW	SSII	coding	Enzyme	protein_coding	Asn186Asn
1	133151744	-1.83359	0.0268496	MODIFIER	SSII	non_coding	Enzyme	protein_coding
1	133151876	-1.83359	0.0268496	MODIFIER	SSII	non_coding	Enzyme	protein_coding
1	133151887	-1.83359	0.0268496	MODIFIER	SSII	non_coding	Enzyme	protein_coding
5	53280195	-1.8541	0.0373527	MODIFIER	provicilin-like_4	non_coding	Protein	pseudogene
6	448209431	-1.86702	0.0183998	LOW	convicilin_1	coding	Protein	protein_coding	Arg288Arg
1	132550249	-1.88984	0.0157255	MODIFIER	albumin-1_D-like	non_coding	Protein	protein_coding
5	53279977	-1.90608	0.0272876	MODIFIER	provicilin-like_4	non_coding	Protein	pseudogene
5	53193021	-1.93848	0.023121	MODIFIER	provicilin-like_3	non_coding	Protein	protein_coding
6	448209782	-1.97935	0.0148926	MODIFIER	convicilin_1	non_coding	Protein	protein_coding
6	448210190	-1.97935	0.0148926	MODIFIER	convicilin_1	non_coding	Protein	protein_coding
5	53279991	-2.02044	0.0248249	MODIFIER	provicilin-like_4	non_coding	Protein	pseudogene
6	448209867	-2.02458	0.00908563	MODERATE	convicilin_1	coding	Protein	protein_coding	Asp369Glu
6	448209878	-2.02458	0.00908563	MODERATE	convicilin_1	coding	Protein	protein_coding	Arg373Thr
6	448209886	-2.02458	0.00908563	MODERATE	convicilin_1	coding	Protein	protein_coding	Gly376Arg
6	448209951	-2.02458	0.00908563	LOW	convicilin_1	coding	Protein	protein_coding	Ala397Ala
6	448210093	-2.02458	0.00908563	LOW	convicilin_1	coding	Protein	protein_coding	Leu445Leu
3	103961310	-2.03744	0.0037246	LOW	albumin-1-like_1	coding	Protein	protein_coding	Leu9Leu
3	103961363	-2.03744	0.0037246	MODIFIER	albumin-1-like_1	coding	Protein	protein_coding
1	133148805	-2.04699	0.0165856	LOW	SSII	coding	Enzyme	protein_coding	Thr679Thr
6	448253197	-2.09689	0.0435064	MODIFIER	convicilin_2	non_coding	Protein	protein_coding
3	108762921	-2.15036	0.0166092	MODIFIER	SBEI	non_coding	Enzyme	protein_coding
3	108765408	-2.15036	0.0166092	MODIFIER	SBEI	non_coding	Enzyme	protein_coding
3	108766563	-2.15036	0.0166092	MODIFIER	SBEI	non_coding	Enzyme	protein_coding
3	103961465	-2.16226	0.00208772	MODIFIER	albumin-1-like_1	non_coding	Protein	protein_coding
3	168957161	-2.16538	0.0186263	MODIFIER	legumin_A2-like	coding	Protein	pseudogene
3	168957226	-2.16538	0.0186263	MODIFIER	legumin_A2-like	coding	Protein	pseudogene
3	108764994	-2.17836	0.0191263	MODIFIER	SBEI	non_coding	Enzyme	protein_coding
5	53277212	-2.19016	0.0119473	MODIFIER	provicilin-like_4	non_coding	Protein	pseudogene
5	53191975	-2.21914	0.0170857	MODIFIER	provicilin-like_3	non_coding	Protein	protein_coding
3	103961444	-2.24685	0.00125237	MODIFIER	albumin-1-like_1	non_coding	Protein	protein_coding
5	53193132	-2.25157	0.0107072	MODIFIER	provicilin-like_3	non_coding	Protein	protein_coding
5	53193270	-2.2517	0.013764	LOW	provicilin-like_3	coding	Protein	protein_coding	Gln62Gln
6	448252879	-2.33278	0.0203577	MODIFIER	convicilin_2	non_coding	Protein	protein_coding
6	448252899	-2.33278	0.0203577	LOW	convicilin_2	non_coding	Protein	protein_coding
6	448252928	-2.33278	0.0203577	LOW	convicilin_2	coding	Protein	protein_coding	Asn499Asn
6	448252934	-2.33278	0.0203577	LOW	convicilin_2	coding	Protein	protein_coding	Ala497Ala
6	448252963	-2.33278	0.0203577	LOW	convicilin_2	coding	Protein	protein_coding	Leu488Leu
6	448252970	-2.33278	0.0203577	LOW	convicilin_2	coding	Protein	protein_coding	Ser485Ser
6	448253042	-2.33278	0.0203577	LOW	convicilin_2	coding	Protein	protein_coding	Arg461Arg
6	448252502	-2.3804	0.0308112	MODIFIER	convicilin_2	coding	Protein	protein_coding
1	132606611	-2.41518	0.0299908	MODIFIER	albumin-1_E	non_coding	Protein	protein_coding
5	53280459	-2.50721	0.00567808	MODIFIER	provicilin-like_4	non_coding	Protein	pseudogene
5	53191981	-2.55094	0.00746449	MODIFIER	provicilin-like_3	non_coding	Protein	protein_coding
5	53192461	-2.55094	0.00746449	MODERATE	provicilin-like_3	coding	Protein	protein_coding	Asp200Glu
5	53193081	-2.55094	0.00746449	MODIFIER	provicilin-like_3	non_coding	Protein	protein_coding
5	53279608	-2.55094	0.00746449	MODIFIER	provicilin-like_4	non_coding	Protein	pseudogene
5	53279860	-2.55094	0.00746449	MODIFIER	provicilin-like_4	non_coding	Protein	pseudogene
5	53280008	-2.55094	0.00746449	MODIFIER	provicilin-like_4	non_coding	Protein	pseudogene
5	53280238	-2.55094	0.00746449	MODIFIER	provicilin-like_4	non_coding	Protein	pseudogene
1	132549680	-2.80325	0.0312892	MODERATE	albumin-1_D-like	coding	Protein	protein_coding	Ala111Ser
5	53409955	-2.87246	0.0278151	MODERATE	provicilin-like_5	coding	Protein	protein_coding	Asp115Asn
1	132549468	-2.9011	0.0134768	MODIFIER	albumin-1_D-like	coding	Protein	protein_coding
5	53410256	-2.91007	0.0123457	LOW	provicilin-like_5	coding	Protein	protein_coding	Gln62Gln
5	53279587	-2.93434	0.00296637	MODIFIER	provicilin-like_4	non_coding	Protein	pseudogene
4	40650543	-2.95479	0.0257797	LOW	SuSy1	coding	Enzyme	protein_coding	Leu255Leu
4	40651357	-2.95479	0.0257797	MODIFIER	SuSy1	non_coding	Enzyme	protein_coding
5	53277317	-2.99703	0.0015294	MODIFIER	provicilin-like_4	non_coding	Protein	pseudogene
5	53192923	-3.00957	0.00241568	LOW	provicilin-like_3	coding	Protein	protein_coding	Gly130Gly
1	132606411	-3.04897	0.0127968	LOW	albumin-1_E	coding	Protein	protein_coding	Leu12Leu
1	132606415	-3.04897	0.0127968	LOW	albumin-1_E	coding	Protein	protein_coding	Ile10Ile
1	132606436	-3.04897	0.0127968	LOW	albumin-1_E	coding	Protein	protein_coding	Ser3Ser
1	132613095	-3.04897	0.0127968	MODIFIER	albumin-1_D	coding	Protein	protein_coding
1	132357822	-3.10466	0.00991673	MODIFIER	albumin_1 _A_like	non_coding	Protein	protein_coding
4	40652013	-3.17351	0.0129358	MODIFIER	SuSy1	non_coding	Enzyme	protein_coding
5	23965779	-3.17971	0.0152811	LOW	SBEII	non_coding	Enzyme	protein_coding
5	23965780	-3.17971	0.0152811	LOW	SBEII	non_coding	Enzyme	protein_coding
5	23965835	-3.17971	0.0152811	MODERATE	SBEII	coding	Enzyme	protein_coding	Gly788Asp
5	23965839	-3.17971	0.0152811	MODERATE	SBEII	coding	Enzyme	protein_coding	Ser789Arg
5	23965840	-3.17971	0.0152811	MODERATE	SBEII	coding	Enzyme	protein_coding	Val790Ile
5	23965863	-3.17971	0.0152811	LOW	SBEII	coding	Enzyme	protein_coding	Ala797Ala
5	23965864	-3.17971	0.0152811	MODERATE	SBEII	coding	Enzyme	protein_coding	Asp798Asn
5	23965930	-3.17971	0.0152811	MODERATE	SBEII	coding	Enzyme	protein_coding	Glu820Gln
5	23965941	-3.17971	0.0152811	LOW	SBEII	coding	Enzyme	protein_coding	Ser823Ser
5	23962726	-3.24802	0.0125921	LOW	SBEII	coding	Enzyme	protein_coding	Pro255Pro
5	23962792	-3.24802	0.0125921	LOW	SBEII	coding	Enzyme	protein_coding	Pro277Pro
5	53193327	-3.26717	0.00405139	LOW	provicilin-like_3	coding	Protein	protein_coding	Phe43Phe
1	132357976	-3.43582	0.0136559	MODIFIER	albumin_1 _A_like	coding	Protein	protein_coding
5	53409869	-3.46996	0.00425881	LOW	provicilin-like_5	coding	Protein	protein_coding	Glu143Glu
6	448253041	-3.47603	0.00410189	MODERATE	convicilin_2	coding	Protein	protein_coding	Tyr462His
5	53277011	-3.48585	0.00476465	MODIFIER	provicilin-like_4	coding	Protein	pseudogene
3	103960428	-3.48794	0.0132344	MODIFIER	albumin-1-like_1	non_coding	Protein	protein_coding
3	103961100	-3.49605	0.00425261	MODERATE	albumin-1-like_1	coding	Protein	protein_coding	Ser28Thr
5	53279794	-3.52452	0.00360213	MODIFIER	provicilin-like_4	non_coding	Protein	pseudogene
6	448254196	-3.55288	0.0256123	MODIFIER	convicilin_2	non_coding	Protein	protein_coding
1	132357991	-3.55912	0.0178394	LOW	albumin_1 _A_like	coding	Protein	protein_coding
6	448210850	-3.65382	0.00428105	MODIFIER	convicilin_1	coding	Protein	protein_coding
6	448254167	-3.75143	0.0113366	MODIFIER	convicilin_2	non_coding	Protein	protein_coding
5	132305190	-3.9369	0.0209718	MODIFIER	ISA3_B	coding	Enzyme	protein_coding
6	448253097	-4.18529	0.040375	MODERATE	convicilin_2	coding	Protein	protein_coding	Lys443Arg
6	448210471	-4.66556	0.0203577	LOW	convicilin_1	coding	Protein	protein_coding	Asn541Asn
6	448210475	-4.66556	0.0203577	MODERATE	convicilin_1	coding	Protein	protein_coding	Glu543Gln
1	132606032	-6.09793	0.0127968	MODERATE	albumin-1_E	coding	Protein	protein_coding	Ala111Ser
		* the estimated effect of the SNP marker on protein content of accessions recorded from the correlation anlysis between SNPs and phenotypic (protein content) of accessions.
		** the probability values estimated from the correlation analysis.
		*** SNPeff estimated amino acid changes with it position occured due to the SNP markers mutation.
