# Supplementary material for: Genetic variation in storage protein and starch biosynthesis genes reveals key associations with seed composition in pea (Pisum sativum)
Source: Front Plant Sci. 2025 Dec 5;16:1679498. doi: 10.3389/fpls.2025.1679498 (PMC12716155; doi:10.3389/fpls.2025.1679498)
Supplement: Supplementary file 5 [file Table5.xlsx]

## Sheet: Annotated_Starch_SNPs
Supplementary table 5. List of SNP markers with their asssociated gene regions, gene type and names, amino acid changes and estimated effects on starch contents.
Chromosome	POS	Estimated effect*	p_value**	Gene effect	Gene name	Gene region	Gene variant	Gene type	Amino acid change***
3	168957161	8.12666	4.1102e-09	MODIFIER	legumin_A2-like	coding	Protein	pseudogene
3	168957226	8.12666	4.1102e-09	MODIFIER	legumin_A2-like	coding	Protein	pseudogene
5	53277011	7.37632	0.000180946	MODIFIER	provicilin-like_4	coding	Protein	pseudogene
3	108764994	7.30776	3.00735e-07	MODIFIER	SBEI_A	non-coding	Enzyme	protein_coding
5	53409955	7.06939	0.000672618	MODERATE	provicilin-like_5	coding	Protein	protein_coding	Asp115Asn
5	53192923	6.98641	7.81166e-06	LOW	provicilin-like_3	coding	Protein	protein_coding	Gly130Gly
3	73577420	6.92963	0.00742277	MODIFIER	SuSy2	non-coding	Enzyme	protein_coding
5	53279587	6.82581	1.17245e-05	MODIFIER	provicilin-like_4	non-coding	Protein	pseudogene
5	53279794	6.56019	0.00075739	MODIFIER	provicilin-like_4	non-coding	Protein	pseudogene
3	103961031	6.46253	1.96335e-07	MODERATE	albumin-1-like_1	coding	Protein	protein_coding	Ile51Val
5	53277317	6.42816	1.81427e-05	MODIFIER	provicilin-like_4	non-coding	Protein	pseudogene
5	53191981	6.41906	1.88662e-05	MODIFIER	provicilin-like_3	non-coding	Protein	protein_coding
5	53192461	6.41906	1.88662e-05	MODERATE	provicilin-like_3	coding	Protein	protein_coding	Asp200Glu
5	53193081	6.41906	1.88662e-05	MODIFIER	provicilin-like_3	non-coding	Protein	protein_coding
5	53279608	6.41906	1.88662e-05	MODIFIER	provicilin-like_4	non-coding	Protein	pseudogene
5	53279860	6.41906	1.88662e-05	MODIFIER	provicilin-like_4	non-coding	Protein	pseudogene
5	53280008	6.41906	1.88662e-05	MODIFIER	provicilin-like_4	non-coding	Protein	pseudogene
5	53280238	6.41906	1.88662e-05	MODIFIER	provicilin-like_4	non-coding	Protein	pseudogene
5	53193327	6.33232	0.000518412	LOW	provicilin-like_3	coding	Protein	protein_coding	Phe43Phe
5	53193270	6.07592	2.31746e-05	LOW	provicilin-like_3	coding	Protein	protein_coding	Gln62Gln
3	103961444	6.02736	1.60889e-08	MODIFIER	albumin-1-like_1	non-coding	Protein	protein_coding
5	53280459	6.00135	2.74911e-05	MODIFIER	provicilin-like_4	non-coding	Protein	pseudogene
5	53191975	5.96117	4.73858e-05	MODIFIER	provicilin-like_3	non-coding	Protein	protein_coding
5	53410256	5.9141	0.00153195	LOW	provicilin-like_5	coding	Protein	protein_coding	Gln62Gln
3	108762921	5.91199	2.75737e-05	MODIFIER	SBEI_A	non-coding	Enzyme	protein_coding
3	108765408	5.91199	2.75737e-05	MODIFIER	SBEI_A	non-coding	Enzyme	protein_coding
3	108766563	5.91199	2.75737e-05	MODIFIER	SBEI_A	non-coding	Enzyme	protein_coding
3	103961465	5.88886	4.9384e-08	MODIFIER	albumin-1-like_1	non-coding	Protein	protein_coding
5	53409869	5.77704	0.00329351	LOW	provicilin-like_5	coding	Protein	protein_coding	Glu143Glu
5	53277212	5.73147	2.91038e-05	MODIFIER	provicilin-like_4	non-coding	Protein	pseudogene
3	103961310	5.73101	1.14939e-07	LOW	albumin-1-like_1	coding	Protein	protein_coding	Leu9Leu
3	103961363	5.73101	1.14939e-07	MODIFIER	albumin-1-like_1	coding	Protein	protein_coding
5	53279991	5.7213	5.3442e-05	MODIFIER	provicilin-like_4	non-coding	Protein	pseudogene
5	53280195	5.64889	5.33961e-05	MODIFIER	provicilin-like_4	non-coding	Protein	pseudogene
3	103961340	5.55945	3.13688e-07	MODIFIER	albumin-1-like_1	coding	Protein	protein_coding
5	53193132	5.51377	7.81751e-05	MODIFIER	provicilin-like_3	non-coding	Protein	protein_coding
5	53193021	5.08308	0.000167375	MODIFIER	provicilin-like_3	non-coding	Protein	protein_coding
5	53279977	5.01368	0.000247661	MODIFIER	provicilin-like_4	non-coding	Protein	pseudogene
1	132357976	4.7215	0.0374822	MODIFIER	albumin_1 _A_like	coding	Protein	protein_coding
1	132550249	4.43604	0.000368215	MODIFIER	albumin-1_D-like	non-coding	Protein	protein_coding
3	168957089	4.40643	0.00193241	MODIFIER	legumin_A2-like	non-coding	Protein	pseudogene
5	23962726	4.39116	0.0384772	LOW	SBEII	coding	Enzyme	protein_coding	Pro255Pro
5	23962792	4.39116	0.0384772	LOW	SBEII	coding	Enzyme	protein_coding	Pro277Pro
4	466612219	4.34792	0.00114731	MODIFIER	GBSSIb	coding	Enzyme	protein_coding
4	466612334	4.34792	0.00114731	MODIFIER	GBSSIb	coding	Enzyme	protein_coding
4	466612930	4.34792	0.00114731	LOW	GBSSIb	non-coding	Enzyme	protein_coding
4	466613037	4.34792	0.00114731	LOW	GBSSIb	coding	Enzyme	protein_coding	Val539Val
4	466613058	4.34792	0.00114731	LOW	GBSSIb	coding	Enzyme	protein_coding	Phe532Phe
3	73577192	4.23942	0.00193149	MODIFIER	SuSy2	non-coding	Enzyme	protein_coding
1	133152470	4.22952	0.00113486	MODIFIER	SSII	coding	Enzyme	protein_coding
4	40651636	4.15538	0.000178471	LOW	SuSy1	coding	Enzyme	protein_coding	Leu16Leu
1	133148805	4.13031	0.00262597	LOW	SSII	coding	Enzyme	protein_coding	Thr679Thr
3	73582619	4.09979	0.00211998	MODERATE	SuSy2	coding	Enzyme	protein_coding	Ala811Thr
3	73577280	4.09956	0.00244804	MODIFIER	SuSy2	non-coding	Enzyme	protein_coding
3	73577522	4.09956	0.00244804	MODIFIER	SuSy2	non-coding	Enzyme	protein_coding
3	73577551	4.09956	0.00244804	MODIFIER	SuSy2	non-coding	Enzyme	protein_coding
3	73577767	4.09956	0.00244804	MODIFIER	SuSy2	non-coding	Enzyme	protein_coding
3	73577838	4.09956	0.00244804	MODIFIER	SuSy2	non-coding	Enzyme	protein_coding
3	73577932	4.09956	0.00244804	MODIFIER	SuSy2	non-coding	Enzyme	protein_coding
3	73581407	4.09956	0.00244804	MODIFIER	SuSy2	non-coding	Enzyme	protein_coding
3	73582406	4.09956	0.00244804	LOW	SuSy2	coding	Enzyme	protein_coding	Arg798Arg
5	53280356	4.0993	0.00234285	MODIFIER	provicilin-like_4	non-coding	Protein	pseudogene
4	40649789	4.07766	0.000367009	LOW	SuSy1	coding	Enzyme	protein_coding	Leu408Leu
6	439304650	4.07047	0.0384258	MODIFIER	PGMP	non-coding	Enzyme	protein_coding
3	168957067	4.02862	0.00533507	MODIFIER	legumin_A2-like	non-coding	Protein	pseudogene
3	73577570	4.01926	0.00219599	MODIFIER	SuSy2	non-coding	Enzyme	protein_coding
3	73577608	4.01926	0.00219599	MODIFIER	SuSy2	non-coding	Enzyme	protein_coding
3	73577609	4.01926	0.00219599	MODIFIER	SuSy2	non-coding	Enzyme	protein_coding
3	73577624	4.01926	0.00219599	MODIFIER	SuSy2	non-coding	Enzyme	protein_coding
3	73577745	4.01926	0.00219599	MODIFIER	SuSy2	non-coding	Enzyme	protein_coding
4	40648029	3.97316	0.000477524	MODIFIER	SuSy1	coding	Enzyme	protein_coding
1	132357822	3.96357	0.0437527	MODIFIER	albumin_1 _A_like	non-coding	Protein	protein_coding
4	466612912	3.95129	0.00103729	LOW	GBSSIb	coding	Enzyme	protein_coding	Asp545Asp
4	466612846	3.92715	0.00124853	LOW	GBSSIb	coding	Enzyme	protein_coding	Ala567Ala
4	40652008	3.90425	0.000367078	MODIFIER	SuSy1	non-coding	Enzyme	protein_coding
4	40651945	3.89782	0.000401975	MODIFIER	SuSy1	non-coding	Enzyme	protein_coding
1	133151402	3.84368	0.00206185	MODIFIER	SSII	non-coding	Enzyme	protein_coding
1	133151640	3.84368	0.00206185	MODIFIER	SSII	non-coding	Enzyme	protein_coding
5	499472044	3.83051	0.0395038	MODIFIER	vicilin_like_1	non-coding	Protein	protein_coding
1	132549468	3.81657	0.0462099	MODIFIER	albumin-1_D-like	coding	Protein	protein_coding
1	133151716	3.7941	0.00223662	MODIFIER	SSII	non-coding	Enzyme	protein_coding
1	133152085	3.7941	0.00223662	MODIFIER	SSII	non-coding	Enzyme	protein_coding
4	40648091	3.76738	0.000756382	MODIFIER	SuSy1	coding	Enzyme	protein_coding
4	40648164	3.76738	0.000756382	MODIFIER	SuSy1	non-coding	Enzyme	protein_coding
1	353799589	3.76249	0.0046482	MODIFIER	SuSy3	non-coding	Enzyme	protein_coding
1	133151312	3.75634	0.00167505	MODIFIER	SSII	non-coding	Enzyme	protein_coding
5	53191353	3.74203	0.00193344	MODIFIER	provicilin-like_3	non-coding	Protein	protein_coding
1	133151157	3.73658	0.00325684	MODERATE	SSII	coding	Enzyme	protein_coding	Ser126Gly
4	40649705	3.71803	0.00112611	MODIFIER	SuSy1	non-coding	Enzyme	protein_coding
1	133152705	3.6354	0.0062948	MODIFIER	SSII	non-coding	Enzyme	protein_coding
5	53332728	3.61211	0.00335891	MODERATE	provicilin	coding	Protein	protein_coding	Val133Ala
4	40650200	3.58549	0.00114029	MODIFIER	SuSy1	non-coding	Enzyme	protein_coding
4	40650427	3.58549	0.00114029	LOW	SuSy1	coding	Enzyme	protein_coding	Val293Val
4	40650451	3.58549	0.00114029	LOW	SuSy1	coding	Enzyme	protein_coding	His285His
4	40650466	3.58549	0.00114029	LOW	SuSy1	coding	Enzyme	protein_coding	Val280Val
1	133150975	3.5782	0.0073376	LOW	SSII	coding	Enzyme	protein_coding	Asn186Asn
1	133151744	3.5782	0.0073376	MODIFIER	SSII	non-coding	Enzyme	protein_coding
1	133151876	3.5782	0.0073376	MODIFIER	SSII	non-coding	Enzyme	protein_coding
1	133151887	3.5782	0.0073376	MODIFIER	SSII	non-coding	Enzyme	protein_coding
1	133151894	3.51395	0.00798897	MODIFIER	SSII	non-coding	Enzyme	protein_coding
1	133151972	3.51395	0.00798897	MODIFIER	SSII	non-coding	Enzyme	protein_coding
1	133152020	3.51395	0.00798897	MODIFIER	SSII	non-coding	Enzyme	protein_coding
5	53412186	3.49727	0.00591812	MODIFIER	provicilin-like_5	non-coding	Protein	protein_coding
5	53411932	3.35348	0.00692889	MODIFIER	provicilin-like_5	non-coding	Protein	protein_coding
1	133150574	3.25191	0.0119644	MODIFIER	SSII	non-coding	Enzyme	protein_coding
3	169386692	3.23849	0.00416763	MODIFIER	conglutin_alpha 2-like	non-coding	Protein	protein_coding
3	169386700	3.21694	0.00467846	MODIFIER	conglutin_alpha 2-like	non-coding	Protein	protein_coding
1	133151991	3.19048	0.0149764	MODIFIER	SSII	non-coding	Enzyme	protein_coding
1	133149805	3.12626	0.0178297	MODIFIER	SSII	non-coding	Enzyme	protein_coding
1	133149871	3.12626	0.0178297	MODIFIER	SSII	non-coding	Enzyme	protein_coding
1	133150197	3.12626	0.0178297	MODIFIER	SSII	non-coding	Enzyme	protein_coding
1	133150471	3.12626	0.0178297	LOW	SSII	coding	Enzyme	protein_coding	Pro288Pro
1	133150506	3.12626	0.0178297	LOW	SSII	non-coding	Enzyme	protein_coding
1	133150618	3.12626	0.0178297	MODIFIER	SSII	non-coding	Enzyme	protein_coding
1	133150957	3.12626	0.0178297	LOW	SSII	coding	Enzyme	protein_coding	Ser192Ser
4	466612169	3.07264	0.0116114	LOW	GBSSIb	coding	Enzyme	protein_coding
4	466614228	3.03344	0.0204942	LOW	GBSSIb	coding	Enzyme	protein_coding	Phe286Phe
1	353799800	2.94021	0.022683	MODIFIER	SuSy3	non-coding	Enzyme	protein_coding
4	466612795	2.91174	0.0164569	LOW	GBSSIb	non-coding	Enzyme	protein_coding
4	40652451	2.90143	0.00828142	MODIFIER	SuSy1	coding	Enzyme	protein_coding
4	466614436	2.86652	0.0156919	LOW	GBSSIb	coding	Enzyme	protein_coding	Thr249Thr
4	466614451	2.86652	0.0156919	LOW	GBSSIb	coding	Enzyme	protein_coding	Ala244Ala
4	466614590	2.86652	0.0156919	LOW	GBSSIb	coding	Enzyme	protein_coding	Leu224Leu
4	466614790	2.86652	0.0156919	LOW	GBSSIb	coding	Enzyme	protein_coding	Phe213Phe
4	466614814	2.86652	0.0156919	LOW	GBSSIb	coding	Enzyme	protein_coding	Asp205Asp
5	53331885	2.84233	0.0160733	MODIFIER	provicilin	non-coding	Protein	protein_coding
6	60096459	2.81368	0.0251621	MODIFIER	GBSSIa	non-coding	Enzyme	protein_coding
1	133151299	2.71276	0.0247395	MODIFIER	SSII	non-coding	Enzyme	protein_coding
1	133151301	2.71276	0.0247395	MODIFIER	SSII	non-coding	Enzyme	protein_coding
1	133151305	2.71276	0.0247395	MODIFIER	SSII	non-coding	Enzyme	protein_coding
4	466614454	2.6779	0.0345733	LOW	GBSSIb	coding	Enzyme	protein_coding	Val243Val
1	133151300	2.51629	0.0375191	MODIFIER	SSII	non-coding	Enzyme	protein_coding
1	133152043	2.44548	0.0373554	MODIFIER	SSII	non-coding	Enzyme	protein_coding
1	133152055	2.44548	0.0373554	MODIFIER	SSII	non-coding	Enzyme	protein_coding
6	478824958	2.22731	0.048067	MODIFIER	albumin-1-like_2	coding	Protein	protein_coding
6	478824964	2.22731	0.048067	MODIFIER	albumin-1-like_2	coding	Protein	protein_coding
3	508134491	-2.30162	0.0394813	MODERATE	PGDH	coding	Enzyme	protein_coding	Ala356Thr
4	40647860	-2.53065	0.0350083	MODIFIER	SuSy1	non-coding	Enzyme	protein_coding
4	40648098	-2.53065	0.0350083	MODIFIER	SuSy1	coding	Enzyme	protein_coding
4	40648196	-2.53065	0.0350083	MODIFIER	SuSy1	non-coding	Enzyme	protein_coding
4	40648209	-2.53065	0.0350083	MODIFIER	SuSy1	non-coding	Enzyme	protein_coding
3	103961149	-2.53974	0.0465806	MODIFIER	albumin-1-like_1	non-coding	Protein	protein_coding
3	103961170	-2.53974	0.0465806	MODIFIER	albumin-1-like_1	non-coding	Protein	protein_coding
4	40650354	-2.59949	0.0241643	MODIFIER	SuSy1	non-coding	Enzyme	protein_coding
1	132612928	-2.6001	0.0340296	LOW	albumin-1_D	coding	Protein	protein_coding	Ala111Ala
1	218803707	-2.61796	0.0418716	MODIFIER	albumin-2	non-coding	Protein	protein_coding
2	5064007	-2.65073	0.0372545	MODIFIER	AGPase_S2	non-coding	Enzyme	protein_coding
3	103960804	-2.66359	0.0458741	LOW	albumin-1-like_1	coding	Protein	protein_coding	Thr126Thr
1	132606283	-2.70666	0.0280193	MODERATE	albumin-1_E	coding	Protein	protein_coding	Val27Ala
4	40650033	-2.7368	0.0178277	LOW	SuSy1	coding	Enzyme	protein_coding	Val354Val
3	103960988	-2.78232	0.0367906	MODERATE	albumin-1-like_1	coding	Protein	protein_coding	Arg65His
5	53279700	-2.83468	0.0215369	MODIFIER	provicilin-like_4	non-coding	Protein	pseudogene
3	103960507	-2.84386	0.0390433	MODIFIER	albumin-1-like_1	coding	Protein	protein_coding
5	53190908	-2.86156	0.0359427	MODIFIER	provicilin-like_3	non-coding	Protein	protein_coding
2	29135927	-2.869	0.0465333	LOW	albumin-2-like_4	coding	Protein	protein_coding	Asp39Asp
4	466612226	-2.89104	0.0308591	MODIFIER	GBSSIb	coding	Enzyme	protein_coding
4	40650267	-2.89925	0.0187682	LOW	SuSy1	coding	Enzyme	protein_coding	Ser315Ser
4	40650577	-2.89925	0.0187682	LOW	SuSy1	coding	Enzyme	protein_coding	Thr243Thr
2	5063925	-2.90118	0.0180641	LOW	AGPase_S2	coding	Enzyme	protein_coding	Pro371Pro
1	353799273	-2.96233	0.0450661	MODIFIER	SuSy3	non-coding	Enzyme	protein_coding
2	5063485	-2.96444	0.0205727	MODIFIER	AGPase_S2	non-coding	Enzyme	protein_coding
4	40648958	-2.99168	0.0148744	LOW	SuSy1	coding	Enzyme	protein_coding	Asn595Asn
4	40650511	-3.02691	0.0128017	LOW	SuSy1	coding	Enzyme	protein_coding	Thr265Thr
4	40650514	-3.02691	0.0128017	LOW	SuSy1	coding	Enzyme	protein_coding	Cys264Cys
5	53280749	-3.03227	0.0127123	MODIFIER	provicilin-like_4	non-coding	Protein	pseudogene
5	53193579	-3.04582	0.0166427	MODIFIER	provicilin-like_3	non-coding	Protein	protein_coding
4	40652592	-3.04891	0.00844296	MODIFIER	SuSy1	non-coding	Enzyme	protein_coding
1	353798610	-3.05782	0.0378089	MODIFIER	SuSy3	non-coding	Enzyme	protein_coding
3	169385211	-3.0848	0.0445419	LOW	conglutin_alpha 2-like	coding	Protein	protein_coding	Ser174Ser
5	23960617	-3.0898	0.0204111	MODIFIER	SBEII	non-coding	Enzyme	protein_coding
1	132550332	-3.10926	0.0312197	MODIFIER	albumin-1_D-like	non-coding	Protein	protein_coding
3	278438098	-3.10956	0.0371936	MODERATE	provicilin-like_1	coding	Protein	protein_coding	Ser97Asn
3	73579182	-3.11722	0.0299046	MODIFIER	SuSy2	non-coding	Enzyme	protein_coding
3	73580560	-3.11722	0.0299046	MODIFIER	SuSy2	non-coding	Enzyme	protein_coding
3	73580729	-3.11908	0.0310908	MODIFIER	SuSy2	non-coding	Enzyme	protein_coding
3	73579946	-3.13137	0.0307258	MODIFIER	SuSy2	non-coding	Enzyme	protein_coding
3	73581263	-3.15472	0.0305954	MODIFIER	SuSy2	non-coding	Enzyme	protein_coding
2	5063830	-3.18958	0.00960494	MODIFIER	AGPase_S2	non-coding	Enzyme	protein_coding
2	5063898	-3.18958	0.00960494	LOW	AGPase_S2	coding	Enzyme	protein_coding	Leu380Leu
3	73577223	-3.19029	0.0287969	MODIFIER	SuSy2	non-coding	Enzyme	protein_coding
1	353796837	-3.20064	0.0338172	LOW	SuSy3	coding	Enzyme	protein_coding	Pro295Pro
1	353796951	-3.20064	0.0338172	LOW	SuSy3	coding	Enzyme	protein_coding	Asp257Asp
1	353797131	-3.20064	0.0338172	LOW	SuSy3	coding	Enzyme	protein_coding	Gln197Gln
1	353797251	-3.20064	0.0338172	MODIFIER	SuSy3	non-coding	Enzyme	protein_coding
1	353797311	-3.20064	0.0338172	MODERATE	SuSy3	coding	Enzyme	protein_coding	Gln174Lys
4	40650346	-3.20727	0.00880456	MODIFIER	SuSy1	non-coding	Enzyme	protein_coding
3	169349309	-3.21888	0.0447937	MODIFIER	legumin_A-like_3	coding	Protein	pseudogene
1	353797420	-3.23572	0.0273253	LOW	SuSy3	coding	Enzyme	protein_coding	Pro137Pro
4	40651747	-3.23792	0.00447867	MODIFIER	SuSy1	non-coding	Enzyme	protein_coding
5	53279687	-3.24381	0.00900064	MODIFIER	provicilin-like_4	non-coding	Protein	pseudogene
1	133148257	-3.24746	0.0315654	MODIFIER	SSII	coding	Enzyme	protein_coding
4	40649477	-3.26443	0.00912532	LOW	SuSy1	coding	Enzyme	protein_coding	Phe481Phe
1	132550268	-3.26892	0.0187605	MODIFIER	albumin-1_D-like	non-coding	Protein	protein_coding
3	278444693	-3.27775	0.0147503	MODIFIER	provicilin-like_1	coding	Protein	protein_coding
3	169001734	-3.30199	0.0391017	MODIFIER	legumin_A-like_1	coding	Protein	pseudogene
1	353799076	-3.3021	0.00914128	MODIFIER	SuSy3	non-coding	Enzyme	protein_coding
3	169384960	-3.31922	0.0418363	MODIFIER	conglutin_alpha 2-like	non-coding	Protein	protein_coding
3	73576955	-3.32686	0.0126436	LOW	SuSy2	coding	Enzyme	protein_coding	Ile29Ile
1	132550273	-3.37831	0.0158348	MODIFIER	albumin-1_D-like	non-coding	Protein	protein_coding
3	73580301	-3.38362	0.0175134	MODIFIER	SuSy2	non-coding	Enzyme	protein_coding
3	169385337	-3.3907	0.0350728	LOW	conglutin_alpha 2-like	coding	Protein	protein_coding	Phe187Phe
2	5063437	-3.39335	0.0144548	LOW	AGPase_S2	coding	Enzyme	protein_coding	Lys440Lys
2	5063500	-3.39335	0.0144548	MODIFIER	AGPase_S2	non-coding	Enzyme	protein_coding
2	5063526	-3.39335	0.0144548	MODIFIER	AGPase_S2	non-coding	Enzyme	protein_coding
3	169384905	-3.42221	0.00519763	LOW	conglutin_alpha 2-like	coding	Protein	protein_coding	Glu95Glu
3	169384966	-3.42221	0.00519763	MODIFIER	conglutin_alpha 2-like	non-coding	Protein	protein_coding
3	169384520	-3.42257	0.0284072	MODIFIER	conglutin_alpha 2-like	non-coding	Protein	protein_coding
3	169384565	-3.42257	0.0284072	MODIFIER	conglutin_alpha 2-like	non-coding	Protein	protein_coding
3	169349632	-3.43378	0.0049472	MODIFIER	legumin_A-like_3	coding	Protein	pseudogene
5	53331509	-3.46008	0.00621791	LOW	provicilin	coding	Protein	protein_coding	Asp338Asp
5	11192906	-3.46339	0.0343328	LOW	rb	coding	Enzyme	protein_coding	Ser322Ser
3	73577375	-3.46482	0.00742277	MODIFIER	SuSy2	non-coding	Enzyme	protein_coding
3	73577408	-3.46482	0.00742277	MODIFIER	SuSy2	non-coding	Enzyme	protein_coding
3	73577415	-3.46482	0.00742277	MODIFIER	SuSy2	non-coding	Enzyme	protein_coding
3	73577423	-3.46482	0.00742277	MODIFIER	SuSy2	non-coding	Enzyme	protein_coding
3	73577424	-3.46482	0.00742277	MODIFIER	SuSy2	non-coding	Enzyme	protein_coding
3	73577426	-3.46482	0.00742277	MODIFIER	SuSy2	non-coding	Enzyme	protein_coding
3	73577428	-3.46482	0.00742277	MODIFIER	SuSy2	non-coding	Enzyme	protein_coding
3	73577431	-3.46482	0.00742277	MODIFIER	SuSy2	non-coding	Enzyme	protein_coding
3	73577439	-3.46482	0.00742277	MODIFIER	SuSy2	non-coding	Enzyme	protein_coding
3	73577792	-3.46482	0.00742277	MODIFIER	SuSy2	non-coding	Enzyme	protein_coding
3	73577857	-3.46482	0.00742277	MODIFIER	SuSy2	non-coding	Enzyme	protein_coding
3	73578814	-3.48474	0.00870675	MODIFIER	SuSy2	non-coding	Enzyme	protein_coding
3	73579208	-3.48474	0.00870675	MODIFIER	SuSy2	non-coding	Enzyme	protein_coding
3	73581284	-3.48474	0.00870675	MODIFIER	SuSy2	non-coding	Enzyme	protein_coding
4	466614567	-3.49001	0.00290644	MODERATE	GBSSIb	coding	Enzyme	protein_coding	Tyr232Phe
3	169385655	-3.50049	0.0377554	LOW	conglutin_alpha 2-like	coding	Protein	protein_coding	Asp293Asp
3	169385732	-3.50049	0.0377554	MODERATE	conglutin_alpha 2-like	coding	Protein	protein_coding	Gly319Glu
3	169385814	-3.50049	0.0377554	LOW	conglutin_alpha 2-like	coding	Protein	protein_coding	Arg346Arg
1	132549671	-3.52464	0.0406746	MODERATE	albumin-1_D-like	coding	Protein	protein_coding	Val114Phe
3	169385115	-3.53485	0.00394364	LOW	conglutin_alpha 2-like	coding	Protein	protein_coding	Lys142Lys
3	169385136	-3.53485	0.00394364	LOW	conglutin_alpha 2-like	coding	Protein	protein_coding	Ile149Ile
5	53277371	-3.54411	0.0388671	MODIFIER	provicilin-like_4	non-coding	Protein	pseudogene
1	132613137	-3.56464	0.0190667	MODIFIER	albumin-1_D	coding	Protein	protein_coding
5	53331619	-3.57575	0.00423112	MODERATE	provicilin	coding	Protein	protein_coding	His302Asn
1	132357260	-3.57683	0.00728961	MODIFIER	albumin_1 _A_like	coding	Protein	protein_coding
3	169386042	-3.57989	0.049523	LOW	conglutin_alpha 2-like	coding	Protein	protein_coding	Leu422Leu
3	169385125	-3.588	0.00345817	MODERATE	conglutin_alpha 2-like	coding	Protein	protein_coding	Leu146Val
3	169385139	-3.588	0.00345817	LOW	conglutin_alpha 2-like	coding	Protein	protein_coding	Pro150Pro
5	53277223	-3.60994	0.00677532	MODIFIER	provicilin-like_4	non-coding	Protein	pseudogene
6	85538630	-3.64845	0.0160533	MODIFIER	legumin_B-like	coding	Protein	protein_coding
6	85538666	-3.64845	0.0160533	MODIFIER	legumin_B-like	coding	Protein	protein_coding
3	169348096	-3.65063	0.00278118	MODIFIER	legumin_A-like_3	coding	Protein	pseudogene
3	169384598	-3.65063	0.00278118	MODIFIER	conglutin_alpha 2-like	coding	Protein	protein_coding
4	40651435	-3.66459	0.00107871	LOW	SuSy1	coding	Enzyme	protein_coding	Pro55Pro
5	53331674	-3.6714	0.00185945	MODIFIER	provicilin	non-coding	Protein	protein_coding
4	40652522	-3.69971	0.000802733	MODIFIER	SuSy1	coding	Enzyme	protein_coding
3	278444692	-3.70114	0.0156812	MODIFIER	provicilin-like_1	coding	Protein	protein_coding
3	278444698	-3.70114	0.0156812	MODIFIER	provicilin-like_1	coding	Protein	protein_coding
3	278444700	-3.70114	0.0156812	MODIFIER	provicilin-like_1	coding	Protein	protein_coding
3	73577193	-3.76206	0.00613964	MODIFIER	SuSy2	non-coding	Enzyme	protein_coding
3	169348026	-3.76453	0.00226217	MODIFIER	legumin_A-like_3	non-coding	Protein	pseudogene
5	53331823	-3.78774	0.0431985	MODIFIER	provicilin	non-coding	Protein	protein_coding
3	169385241	-3.80955	0.0236391	LOW	conglutin_alpha 2-like	coding	Protein	protein_coding	Pro184Pro
3	278444718	-3.82241	0.0110093	MODIFIER	provicilin-like_1	coding	Protein	protein_coding
1	132635057	-3.82277	0.0083022	MODIFIER	albumin-1_A	coding	Protein	protein_coding
3	169385436	-3.82728	0.0286634	LOW	conglutin_alpha 2-like	coding	Protein	protein_coding	Ser220Ser
3	169385499	-3.82728	0.0286634	MODERATE	conglutin_alpha 2-like	coding	Protein	protein_coding	Glu241Asp
3	169349064	-3.84669	0.0353179	MODIFIER	legumin_A-like_3	non-coding	Protein	pseudogene
3	278444641	-3.881	0.00582882	MODIFIER	provicilin-like_1	coding	Protein	protein_coding
1	132635065	-3.88519	0.0103429	MODIFIER	albumin-1_A	coding	Protein	protein_coding
5	53332925	-3.90691	0.0112075	MODIFIER	provicilin	non-coding	Protein	protein_coding
3	169349426	-3.95767	0.0108271	MODIFIER	legumin_A-like_3	coding	Protein	pseudogene
3	108733035	-3.99312	0.00643214	MODIFIER	SBEI_A	non-coding	Enzyme	protein_coding
3	108733476	-3.99312	0.00643214	MODIFIER	SBEI_A	non-coding	Enzyme	protein_coding
3	108736661	-3.99312	0.00643214	LOW	SBEI_A	coding	Enzyme	protein_coding	Tyr210Tyr
3	108748909	-3.99312	0.00643214	MODIFIER	SBEI_A	non-coding	Enzyme	protein_coding
3	108749209	-3.99312	0.00643214	MODIFIER	SBEI_A	non-coding	Enzyme	protein_coding
3	108750728	-3.99312	0.00643214	MODIFIER	SBEI_A	non-coding	Enzyme	protein_coding
3	108764327	-3.99312	0.00643214	MODIFIER	SBEI_A	non-coding	Enzyme	protein_coding
3	108766062	-3.99312	0.00643214	MODIFIER	SBEI_A	non-coding	Enzyme	protein_coding
3	108768902	-3.99312	0.00643214	MODIFIER	SBEI_A	non-coding	Enzyme	protein_coding
3	108769223	-3.99312	0.00643214	MODIFIER	SBEI_A	non-coding	Enzyme	protein_coding
3	108770071	-3.99312	0.00643214	MODIFIER	SBEI_A	non-coding	Enzyme	protein_coding
3	108770614	-3.99312	0.00643214	MODERATE	SBEI_A	coding	Enzyme	protein_coding	Arg889Trp
3	169349123	-4.02061	0.0226396	MODIFIER	legumin_A-like_3	non-coding	Protein	pseudogene
1	132612760	-4.0208	0.00530533	LOW	albumin-1_D	coding	Protein	protein_coding	Ile55Ile
6	85537117	-4.02729	0.0227964	LOW	legumin_B-like	coding	Protein	protein_coding	Leu171Leu
5	53279618	-4.05607	0.0152818	MODIFIER	provicilin-like_4	non-coding	Protein	pseudogene
3	169349063	-4.06512	0.0272515	MODIFIER	legumin_A-like_3	non-coding	Protein	pseudogene
3	278438984	-4.09871	0.0138615	LOW	provicilin-like_1	coding	Protein	protein_coding	Pro249Pro
6	85537050	-4.11468	0.0014848	MODERATE	legumin_B-like	coding	Protein	protein_coding	Thr149Ile
6	85538248	-4.11468	0.0014848	MODERATE	legumin_B-like	coding	Protein	protein_coding	Lys475Arg
1	132612730	-4.16327	0.00488469	LOW	albumin-1_D	coding	Protein	protein_coding	Ala45Ala
1	132635167	-4.18208	0.0063417	MODIFIER	albumin-1_A	coding	Protein	protein_coding
1	132549384	-4.21133	0.00320572	MODIFIER	albumin-1_D-like	non-coding	Protein	protein_coding
1	132635048	-4.21133	0.00320572	MODIFIER	albumin-1_A	coding	Protein	protein_coding
1	132635106	-4.21133	0.00320572	MODIFIER	albumin-1_A	coding	Protein	protein_coding
6	85538443	-4.2536	0.00412672	MODERATE	legumin_B-like	coding	Protein	protein_coding	Gly540Ala
5	53411546	-4.27126	0.00771256	MODIFIER	provicilin-like_5	non-coding	Protein	protein_coding
1	132605719	-4.29685	0.00274417	MODIFIER	albumin-1_E	non-coding	Protein	protein_coding
1	132606239	-4.29685	0.00274417	MODERATE	albumin-1_E	coding	Protein	protein_coding	Arg42Gly
3	278444689	-4.3063	0.018346	MODIFIER	provicilin-like_1	coding	Protein	protein_coding
1	132612843	-4.36454	0.002896	MODERATE	albumin-1_D	coding	Protein	protein_coding	Lys83Arg
1	132612856	-4.36454	0.002896	LOW	albumin-1_D	coding	Protein	protein_coding	Ser87Ser
3	169386706	-4.37142	0.0321223	MODIFIER	conglutin_alpha 2-like	non-coding	Protein	protein_coding
3	103960446	-4.37243	0.00238097	MODIFIER	albumin-1-like_1	non-coding	Protein	protein_coding
4	40647794	-4.38394	0.00668192	MODIFIER	SuSy1	non-coding	Enzyme	protein_coding
1	132550076	-4.39305	0.00194699	LOW	albumin-1_D-like	coding	Protein	protein_coding	Leu6Leu
1	132549508	-4.39528	0.0021052	MODIFIER	albumin-1_D-like	coding	Protein	protein_coding
3	169349705	-4.40026	0.0124368	MODIFIER	legumin_A-like_3	non-coding	Protein	pseudogene
1	132596818	-4.51116	0.0313262	MODERATE	albumin-1_C	coding	Protein	protein_coding	Ala27Val
3	508135086	-4.53887	0.0300622	LOW	PGDH	coding	Enzyme	protein_coding	Ile157Ile
5	53279833	-4.56854	0.0208822	MODIFIER	provicilin-like_4	non-coding	Protein	pseudogene
1	132549940	-4.59922	0.00132588	MODERATE	albumin-1_D-like	coding	Protein	protein_coding	Ala24Val
3	108733655	-4.61274	0.00140648	MODIFIER	SBEI_A	non-coding	Enzyme	protein_coding
3	108750661	-4.61274	0.00140648	MODIFIER	SBEI_A	non-coding	Enzyme	protein_coding
3	108750848	-4.61274	0.00140648	MODIFIER	SBEI_A	non-coding	Enzyme	protein_coding
3	108766429	-4.61274	0.00140648	MODIFIER	SBEI_A	non-coding	Enzyme	protein_coding
3	108768113	-4.61274	0.00140648	MODIFIER	SBEI_A	non-coding	Enzyme	protein_coding
3	108769877	-4.61274	0.00140648	MODIFIER	SBEI_A	non-coding	Enzyme	protein_coding
1	132597489	-4.63296	0.00526397	MODIFIER	albumin-1_C	non-coding	Protein	protein_coding
5	53280323	-4.63621	0.0390067	MODIFIER	provicilin-like_4	non-coding	Protein	pseudogene
1	132549501	-4.65947	0.00103557	MODIFIER	albumin-1_D-like	coding	Protein	protein_coding
3	108732901	-4.66923	0.00128273	MODIFIER	SBEI_A	non-coding	Enzyme	protein_coding
1	132597011	-4.70433	0.0423247	MODIFIER	albumin-1_C	coding	Protein	protein_coding
1	132635136	-4.74124	0.00100143	MODIFIER	albumin-1_A	coding	Protein	protein_coding
5	53279796	-4.76493	0.0152855	MODIFIER	provicilin-like_4	non-coding	Protein	pseudogene
3	508135116	-4.78038	0.0177062	LOW	PGDH	coding	Enzyme	protein_coding	Pro147Pro
6	439302901	-4.79261	0.0445076	MODIFIER	PGMP	non-coding	Enzyme	protein_coding
5	53330889	-4.82341	0.0292554	MODIFIER	provicilin	coding	Protein	protein_coding
1	132606676	-4.82504	0.00072547	MODIFIER	albumin-1_E	non-coding	Protein	protein_coding
1	132357619	-4.84694	0.0138903	MODERATE	albumin_1 _A_like	coding	Protein	protein_coding	His60Asn
3	103960424	-4.89051	8.57308e-06	MODIFIER	albumin-1-like_1	non-coding	Protein	protein_coding
1	132606711	-4.9187	0.000600141	MODIFIER	albumin-1_E	non-coding	Protein	protein_coding
1	132549942	-5.00132	0.000532846	LOW	albumin-1_D-like	coding	Protein	protein_coding	Tyr23Tyr
5	53279739	-5.04494	0.0281463	MODIFIER	provicilin-like_4	non-coding	Protein	pseudogene
3	108768080	-5.12473	0.0208584	MODIFIER	SBEI_A	non-coding	Enzyme	protein_coding
3	508135158	-5.16227	0.0117579	LOW	PGDH	coding	Enzyme	protein_coding	Ser133Ser
5	53276764	-5.16915	0.0458138	MODIFIER	provicilin-like_4	non-coding	Protein	pseudogene
6	10474745	-5.17654	0.00906345	LOW	ÃŽÂ±-amylase	non-coding	Enzyme	protein_coding
1	132549944	-5.25512	0.000231161	MODERATE	albumin-1_D-like	coding	Protein	protein_coding	Tyr23Asn
3	169384698	-5.28817	0.0104506	MODERATE	conglutin_alpha 2-like	coding	Protein	protein_coding	Gln26His
1	132634762	-5.42442	0.00021899	LOW	albumin-1_A	coding	Protein	protein_coding	Ala45Ala
5	53332160	-5.43015	0.00538126	LOW	provicilin	coding	Protein	protein_coding	Asn238Asn
5	53193285	-5.48422	0.0284573	LOW	provicilin-like_3	coding	Protein	protein_coding	Leu57Leu
3	103961399	-5.55449	2.85521e-07	MODIFIER	albumin-1-like_1	coding	Protein	protein_coding
3	169385527	-5.57628	0.0114341	MODERATE	conglutin_alpha 2-like	coding	Protein	protein_coding	His251Asp
3	169386494	-5.57628	0.0114341	MODIFIER	conglutin_alpha 2-like	coding	Protein	protein_coding
3	169386575	-5.57628	0.0114341	MODIFIER	conglutin_alpha 2-like	coding	Protein	protein_coding
5	53280366	-5.63031	0.0146921	MODIFIER	provicilin-like_4	non-coding	Protein	pseudogene
3	508134729	-5.72474	0.0107194	LOW	PGDH	coding	Enzyme	protein_coding	Ala276Ala
5	53276427	-5.75378	0.012689	MODIFIER	provicilin-like_4	coding	Protein	pseudogene
5	53280133	-5.76001	0.0158619	MODIFIER	provicilin-like_4	non-coding	Protein	pseudogene
5	53277047	-5.79289	0.0204425	MODIFIER	provicilin-like_4	coding	Protein	pseudogene
3	168957160	-5.89714	0.0299061	MODIFIER	legumin_A2-like	coding	Protein	pseudogene
5	53280025	-5.90199	0.00162965	MODIFIER	provicilin-like_4	non-coding	Protein	pseudogene
6	85537499	-5.91279	0.0129047	MODERATE	legumin_B-like	coding	Protein	protein_coding	Thr255Ile
6	85537982	-5.91279	0.0129047	MODERATE	legumin_B-like	coding	Protein	protein_coding	Ala416Gly
6	85538535	-5.91279	0.0129047	MODERATE	legumin_B-like	coding	Protein	protein_coding	Gln572_Ter573insSerGln
6	85538535	-5.91279	0.0129047	MODERATE	legumin_B-like	coding	Protein	protein_coding	Pro571Thr
6	85536908	-6.07956	0.0104606	LOW	legumin_B-like	non-coding	Protein	protein_coding
6	85537023	-6.07956	0.0104606	MODERATE	legumin_B-like	coding	Protein	protein_coding	Arg140His
5	53279769	-6.08386	0.0141431	MODIFIER	provicilin-like_4	non-coding	Protein	pseudogene
5	53279778	-6.08386	0.0141431	MODIFIER	provicilin-like_4	non-coding	Protein	pseudogene
5	53279779	-6.08386	0.0141431	MODIFIER	provicilin-like_4	non-coding	Protein	pseudogene
5	53410271	-6.12482	0.0134856	LOW	provicilin-like_5	coding	Protein	protein_coding	Leu57Leu
5	53279756	-6.31205	0.00884969	MODIFIER	provicilin-like_4	non-coding	Protein	pseudogene
5	53408581	-6.37904	0.00924536	HIGH	provicilin-like_5	coding	Protein	protein_coding	Tyr355*
1	132634514	-6.67442	0.0113216	MODIFIER	albumin-1_A	coding	Protein	pseudogene
5	53192438	-6.71961	0.00623288	MODERATE	provicilin-like_3	coding	Protein	protein_coding	Arg208Ile
5	53192517	-6.71961	0.00623288	MODIFIER	provicilin-like_3	non-coding	Protein	protein_coding
5	53277170	-6.71961	0.00623288	MODIFIER	provicilin-like_4	coding	Protein	pseudogene
5	53279787	-6.71961	0.00623288	MODIFIER	provicilin-like_4	non-coding	Protein	pseudogene
5	53280558	-6.71961	0.00623288	MODIFIER	provicilin-like_4	non-coding	Protein	pseudogene
5	53332251	-6.71961	0.00623288	MODERATE	provicilin	coding	Protein	protein_coding	Arg208Ile
5	53332330	-6.71961	0.00623288	MODIFIER	provicilin	non-coding	Protein	protein_coding
5	53408535	-6.71961	0.00623288	MODERATE	provicilin-like_5	coding	Protein	protein_coding	His371Tyr
5	53409971	-6.71961	0.00623288	LOW	provicilin-like_5	coding	Protein	protein_coding	Leu109Leu
5	53409976	-6.71961	0.00623288	MODERATE	provicilin-like_5	coding	Protein	protein_coding	Val108Leu
5	53280441	-6.80155	0.00611747	MODIFIER	provicilin-like_4	non-coding	Protein	pseudogene
5	53280466	-6.80155	0.00611747	MODIFIER	provicilin-like_4	non-coding	Protein	pseudogene
5	53280344	-6.86145	0.00265312	MODIFIER	provicilin-like_4	non-coding	Protein	pseudogene
5	53276756	-6.86926	0.0071705	MODIFIER	provicilin-like_4	non-coding	Protein	pseudogene
1	132550108	-6.87294	0.00254636	MODIFIER	albumin-1_D-like	coding	Protein	protein_coding
3	508133969	-6.928	0.0137083	MODIFIER	PGDH	coding	Enzyme	protein_coding
3	508135314	-6.97101	0.00442102	LOW	PGDH	coding	Enzyme	protein_coding	Ala81Ala
3	508135662	-6.97101	0.00442102	MODIFIER	PGDH	non-coding	Enzyme	protein_coding
3	508135762	-6.97101	0.00442102	MODIFIER	PGDH	non-coding	Enzyme	protein_coding
3	508135773	-6.97101	0.00442102	MODIFIER	PGDH	non-coding	Enzyme	protein_coding
5	459512263	-7.02179	0.0271351	MODERATE	Vicilin_chain_C	coding	Protein	protein_coding	Ser101Asn
5	53280594	-7.12191	0.00135983	MODIFIER	provicilin-like_4	non-coding	Protein	pseudogene
3	169348007	-7.1317	0.0342557	MODIFIER	legumin_A-like_3	non-coding	Protein	pseudogene
1	132550246	-7.13643	0.0152729	MODIFIER	albumin-1_D-like	non-coding	Protein	protein_coding
5	53276729	-7.1515	0.00423112	LOW	provicilin-like_4	non-coding	Protein	pseudogene
3	278503798	-7.19627	0.0118052	MODIFIER	provicilin-like_2	coding	Protein	protein_coding
5	53409371	-7.20391	0.0398334	LOW	provicilin-like_5	coding	Protein	protein_coding	Val225Val
1	132357894	-7.34563	0.00595868	MODIFIER	albumin_1 _A_like	coding	Protein	protein_coding
1	132550320	-7.37081	0.0274855	MODIFIER	albumin-1_D-like	non-coding	Protein	protein_coding
3	108771065	-7.40097	0.0140941	MODIFIER	SBEI_A	coding	Enzyme	protein_coding
5	53280408	-7.53531	0.00224972	MODIFIER	provicilin-like_4	non-coding	Protein	pseudogene
3	168956390	-7.57589	0.0320392	MODIFIER	legumin_A2-like	coding	Protein	pseudogene
1	132550209	-7.60492	0.00425094	MODIFIER	albumin-1_D-like	non-coding	Protein	protein_coding
1	132613107	-7.76954	0.0143883	MODIFIER	albumin-1_D	coding	Protein	protein_coding
1	132613108	-7.76954	0.0143883	MODIFIER	albumin-1_D	coding	Protein	protein_coding
1	132613125	-7.76954	0.0143883	MODIFIER	albumin-1_D	coding	Protein	protein_coding
1	132605853	-7.96183	0.0038303	MODIFIER	albumin-1_E	coding	Protein	protein_coding
5	53277157	-8.04067	0.0099339	MODIFIER	provicilin-like_4	coding	Protein	pseudogene
1	132550124	-8.06771	0.00291527	MODIFIER	albumin-1_D-like	coding	Protein	protein_coding
1	132596483	-8.21537	0.00407253	MODIFIER	albumin-1_C	coding	Protein	protein_coding
1	132596746	-8.27583	0.00142087	MODERATE	albumin-1_C	coding	Protein	protein_coding	Val51Ala
1	132634530	-8.30727	0.00245629	MODIFIER	albumin-1_A	coding	Protein	protein_coding
1	132634540	-8.30727	0.00245629	MODIFIER	albumin-1_A	coding	Protein	protein_coding
5	53280586	-8.42109	0.000546609	MODIFIER	provicilin-like_4	non-coding	Protein	pseudogene
1	132634429	-8.42266	0.00320572	LOW	albumin-1_A	coding	Protein	pseudogene
1	132634984	-8.42266	0.00320572	LOW	albumin-1_A	coding	Protein	protein_coding	Thr119Thr
1	132634986	-8.42266	0.00320572	MODERATE	albumin-1_A	coding	Protein	protein_coding	Pro120Gln
1	132635030	-8.42266	0.00320572	MODIFIER	albumin-1_A	coding	Protein	protein_coding
1	132605886	-8.44519	0.00202381	MODIFIER	albumin-1_E	coding	Protein	protein_coding
1	132357798	-8.47317	0.00279731	MODIFIER	albumin_1 _A_like	non-coding	Protein	protein_coding
1	132549596	-8.47317	0.00279731	MODIFIER	albumin-1_D-like	coding	Protein	protein_coding
1	132596632	-8.47317	0.00279731	MODERATE	albumin-1_C	coding	Protein	protein_coding	Asn89Thr
1	132596819	-8.47317	0.00279731	MODERATE	albumin-1_C	coding	Protein	protein_coding	Ala27Thr
1	132597207	-8.47317	0.00279731	MODIFIER	albumin-1_C	non-coding	Protein	protein_coding
1	132597258	-8.47317	0.00279731	MODIFIER	albumin-1_C	non-coding	Protein	protein_coding
1	132597259	-8.47317	0.00279731	MODIFIER	albumin-1_C	non-coding	Protein	protein_coding
1	132597381	-8.47317	0.00279731	MODIFIER	albumin-1_C	non-coding	Protein	protein_coding
1	132597417	-8.47317	0.00279731	MODIFIER	albumin-1_C	non-coding	Protein	protein_coding
1	132612490	-8.47317	0.00279731	MODIFIER	albumin-1_D	coding	Protein	protein_coding
5	53410372	-8.48932	0.00238149	MODERATE	provicilin-like_5	coding	Protein	protein_coding	Val24Ile
1	132634450	-8.58762	0.00215689	MODIFIER	albumin-1_A	coding	Protein	pseudogene
1	132597254	-8.62496	0.00475808	MODIFIER	albumin-1_C	non-coding	Protein	protein_coding
1	132550494	-8.63269	0.00104479	MODIFIER	albumin-1_D-like	non-coding	Protein	protein_coding
5	53192347	-8.64763	9.42879e-05	LOW	provicilin-like_3	coding	Protein	protein_coding	Asn238Asn
5	53192011	-8.72502	5.64632e-05	MODIFIER	provicilin-like_3	non-coding	Protein	protein_coding
1	132549502	-8.74574	0.000862846	MODIFIER	albumin-1_D-like	coding	Protein	protein_coding
1	132597003	-8.88022	0.00544049	MODIFIER	albumin-1_C	coding	Protein	protein_coding
3	168956297	-8.91649	0.0155918	MODIFIER	legumin_A2-like	coding	Protein	pseudogene
3	169349761	-8.91649	0.0155918	MODIFIER	legumin_A-like_3	non-coding	Protein	pseudogene
1	132596727	-9.10108	0.00133279	MODERATE	albumin-1_C	coding	Protein	protein_coding	Lys57Asn
1	132596558	-9.10779	0.000938314	MODERATE	albumin-1_C	coding	Protein	protein_coding	Val114Phe
1	132634790	-9.12702	0.00130744	MODERATE	albumin-1_A	coding	Protein	protein_coding	Ile55Val
1	132606023	-9.33725	0.00103786	MODERATE	albumin-1_E	coding	Protein	protein_coding	Val114Phe
1	132597096	-9.68676	0.000625797	LOW	albumin-1_C	coding	Protein	protein_coding
1	132597133	-9.93896	0.000444062	MODIFIER	albumin-1_C	non-coding	Protein	protein_coding
5	53277085	-10.1144	5.1911e-05	MODIFIER	provicilin-like_4	coding	Protein	pseudogene
5	53193097	-11.0526	8.29304e-05	MODIFIER	provicilin-like_3	non-coding	Protein	protein_coding
			* the estimated effect of the SNP marker on protein content of accessions recorded from the correlation anlysis between SNPs and phenotypic (protein content) of accessions.
			** the probability values estimated from the correlation analysis.
			*** SNPeff estimated amino acid changes with it position occured due to the SNP markers mutation.
